# Supplementary material for: Comparative metabolic profiling of wild Cordyceps species and their substituents by liquid chromatography-tandem mass spectrometry
Source: Front Pharmacol. 2022 Nov 24;13:1036589. doi: 10.3389/fphar.2022.1036589 (PMC9729555; doi:10.3389/fphar.2022.1036589)
Supplement: Supplementary file 3 [file DataSheet1.xlsx]

## Sheet: Table S1
Table S1. Amino acid-relevant metabolite standards and qualitative information.
Compounds	Standards	RT	Q1 (Da)	Q3 (Da)
Glycine	Glycine (>99%, Shanghai yuanye Bio-Technology, Cat.# SM0135GA14)	8.43	76.03	30
N-Propionylglycine	N-Propionylglycine (TRC, Cat.# 1-HBN-80-1)	2.82	130.1	74
N,N-Dimethylglycine	N,N-Dimethylglycine (≥98%, CNW, Cat.# A1460005)	6.49	104	58
N-Isovaleroylglycine	N-Isovaleroylglycine (TRC, Cat.# 3-BLH-108-1)	1.61	158.1	74
Nicotinuric acid	Nicotinuric acid (TRC, Cat.# 27-GHZ-37-1)	4.58	181.1	135
L-Alanine	L-Alanine (>99%, TRC, Cat.# 1-TIF-42-1)	8.03	90.05	44.05
β-Alanine	β-Alanine (>99%, CNW, Cat.# W165G020)	8.07	90.2	30
L-Methionine	L-Methionine (Aladdin, Cat.# F1716057)	6.04	150.05	104
Methionine sulfoxide	Methionine sulfoxide (≥98%, CNW, Cat.# C1720005)	8.72	166	74
L-Proline	L-Proline (>99%, TCI, Cat.# BGXPC-SI)	6.74	116.1	70.1
Trans-4-hydroxy-L-proline	Trans-4-hydroxy-L-proline (>99%, TCI, Cat.# KYSQI-TK)	8.00	132.058	86
L-Tryptophan	L-Tryptophan (Extrasynthese, Cat.# 2016-10-16)	4.99	205.1	118.06
5-Hydroxy-tryptophan	5-Hydroxy-tryptophan (100%, zzstandard, Cat.# ZZS-20-601-A6)	6.95	219.1	74
L-Serine	L-Serine (>99%, zzstandard, Cat.# ZZS-20-H250-A1)	8.81	106.04	60
Homoserine	Homoserine (99%, J&K Scientific, Cat.# LQ60S18)	8.40	120.065	74.06
O-Phospho-L-serine	O-Phospho-L-serine (≥98%, CNW, Cat.# C1440005)	10.69	186	88.2
L-Tyrosine	L-Tyrosine (>98.5%, TCI, Cat.# LDVVF-QG)	7.00	182.08	136.07
3-Iodo-L-tyrosine	3-Iodo-L-tyrosine (≥99%, CNW, Cat.# C1700005)	5.40	308.2	261.97
N-Acetyl-L-tyrosine	N-Acetyl-L-tyrosine (CNW, Cat.# A3920005)	2.24	224	136
3-Chloro-L-tyrosine	3-Chloro-L-tyrosine (98%, Rhawn, Cat.# 2020-03-30)	5.80	216.1	170.1
L-Tyrosine methyl ester	L-Tyrosine methyl ester (≥98%, CNW, Cat.# M2610005)	1.52	196.2	136.3
L-Glutamine	L-Glutamine (99.5%, ANPEL, Cat.# J2140010)	8.75	147.069	84
Nα-Acetyl-L-glutamine	Nα-Acetyl-L-glutamine (CNW, Cat.# C1510005)	7.18	189.1	130.1
L-Aspartate	L-Aspartate (TCI, Cat.# K4RHO-IR)	9.67	134.04	74
N-Acetylaspartate	N-Acetylaspartate (≥99%, Sigma, Cat.# BCBL3992V)	5.56	176	134
L-Arginine	L-Arginine (TRC, Cat.# 1-NSM-93-1)	9.91	175.1	70.06
Homo-L-arginine	Homo-L-arginine (BACHEM, Cat.# 1071047)	9.76	189	144
Nα-Acetyl-L-arginine	Nα-Acetyl-L-arginine (Sigma, Cat.# BCBP9130V)	8.29	217.1	158
L-Lysine	L-Lysine (TRC, Cat.# Z-SYQ-188-1)	10.09	147.069	84
5-Hydroxylysine	5-Hydroxylysine (>95%, Wako, Cat.# PTL1118)	10.39	163.1	128.07
N6-Acetyl-L-lysine	N6-Acetyl-L-lysine (Sigma, Cat.# BCBR5798V)	8.17	189.1	126
L-Histidine	L-Histidine (>99%, TRC, Cat.# 1-HBN-133-1)	9.71	156.07	110.07
1-Methylhistidine	1-Methylhistidine (TRC, Cat.# 2-JAE-132-1)	9.08	170.1	124
3-N-Methyl-L-histidine	3-N-Methyl-L-histidine (TRC, Cat.# 2-BAI-149-1)	9.82	170	96
L-Cystine	L-Cystine (99%, Aladdin, Cat.# 81801029)	10.52	239	120
S-Sulfo-L-cysteine	S-Sulfo-L-cysteine (zzstandard, Cat.# 21A021-D4)	7.84	201.98	120
S-(5-Adenosyl)-L-homocysteine	S-(5-Adenosyl)-L-homocysteine (TRC, Cat.# 8-YKZ-28-2)	9.06	385	136.06
L-Citrulline	L-Citrulline (≥98%, Sigma, Cat.# BCB28701)	9.10	176.1	113
L-Homocitrulline	L-Homocitrulline (zzstandard, Cat.# ZZS16092205)	8.88	190.1	127
L-Valine	L-Valine (>98%, TCI, Cat.# YNQOM-BS)	6.68	118.1	72.1
L-Leucine	L-Leucine (>99%, TCI, Cat.# N3C78-RS)	4.99	132.1	86.1
L-Isoleucine	L-Isoleucine (TCI, Cat.# 4DXXB-JH)	5.31	132.1	86.1
L-Threonine	L-Threonine (>99%, TCI, Cat.# DDIGL-NP)	8.26	120.06	74
L-Phenylalanine	L-Phenylalanine (>98%, TCI, Cat.# PTSAH-HA)	4.86	166.1	120.08
L-Asparagine anhydrous	L-Asparagine anhydrous (ChromaDex, Cat.# 00011043-403)	8.89	133.06	74
L-Theanine	L-Theanine (≥98%, zzstandard, Cat.# ZZS17102808)	7.32	175	158
L-Ornithine	L-Ornithine (zzstandard, Cat.# ZZS-20-H249-A3)	10.14	133.09	70
L-Glutamic acid	L-Glutamic acid (99%, Aladdin, Cat.# G1731015)	9.18	148.06	84
L-Cystathionine	L-Cystathionine (TRC, Cat.# 16-BHW-69-2)	10.51	223.07	134
Sarcosine	Sarcosine (≥98%, CNW, Cat.# 4619G005)	7.61	90.2	44.1
Kinurenine	Kinurenine (>98%, Rhawn, Cat.# RH194968)	5.02	209.1	146
N'-Formylkynurenine	N'-Formylkynurenine (TRC, Cat.# 17-MMH-28-4)	6.99	237.1	146.06
Argininosuccinic acid	Argininosuccinic acid (≥95%, Sigma, Cat.# BCBW1556)	10.63	291.5	176.1
2-Aminobutyric acid	2-Aminobutyric acid (≥99%, CNW, Cat.# 2017-01-07)	7.46	104.1	58.14
(S)-β-Aminoisobutyric acid	(S)-β-Aminoisobutyric acid (TRC, Cat.# 2-TIM-39-1)	7.30	104.07	57.03
3-Aminoisobutanoic acid	3-Aminoisobutanoic acid (≥98%, CNW, Cat.# A1590005)	7.30	104.07	86.05
4-Acetamidobutyric acid	4-Acetamidobutyric acid (Alfa Aesar, Cat.# G1045C)	1.31	146.074	86
5-Aminovaleric acid	5-Aminovaleric acid (98%, CNW, Cat.# C1640005)	5.50	118.2	55
6-Aminocaproic acid	6-Aminocaproic acid (≥98%, CNW, Cat.# M295G005)	4.61	132.095	69
Glycyl-L-proline	Glycyl-L-proline (96%, TCI, Cat.# EZMGK-JA)	8.88	173.1	116.071
N-Glycyl-L-leucine	N-Glycyl-L-leucine (TRC, Cat.# 2-ANR-92-1)	7.35	189.1	86
D-Alanyl-D-alanine	D-Alanyl-D-alanine (Sigma, Cat.# BCBR9191V)	8.62	161.09	44.04
γ-Glutamyl-cysteine	γ-Glutamyl-cysteine (100000ppm, zzstandard, Cat.# ZZS1708092504)	9.55	251.07	130.05
Glycyl-L-phenylalanine	Glycyl-L-phenylalanine (>98%, TCI, Cat.# WC4TI-TB)	8.88	223.2	120.2
5-L-Glutamyl-L-alanine	5-L-Glutamyl-L-alanine (98%, Sigma, Cat.# 2017-02-15)	9.58	219.09	202
L-Tryptophyl-L-glutamic acid	L-Tryptophyl-L-glutamic acid (zzstandard, Cat.# ZZS18051803)	8.16	334	159
L-α-Aspartyl-L-phenylalanine	L-α-Aspartyl-L-phenylalanine (96%, Sigma, Cat.# 2017-02-15)	8.54	281.3	166
Anserine	Anserine (97%, zzstandard, Cat.# ZZS17032705)	10.09	241	170
L-Carnosine	L-Carnosine (ChromaDex, Cat.# 0000201-762)	10.12	227.2	156
Oxidized glutathione	Oxidized glutathione (zzstandard, Cat.# 21J063-B3)	10.95	613.152	484

## Sheet: Table S2
Table S2. Detailed information of metabolites detected in NCs, YCs, CCs, and BLs.
Compounds	Classes	Subclasses	Molecular Weight (Da)	Ionization model	Q1(Da)	Q3(Da)	Formula	CC1	CC2	CC3	NC1	NC2	NC3	YC1	YC2	YC3	BL1	BL2	BL3	QC01	QC02	QC03	RSD （QC）
2-Linoleoyl glycerol	Lipids	Glycerolipids	354.277	[M+H]+	355	245	C21H38O4	713330	258410	638580	540510	148870	385660	354520	136900	119590	204680	208110	229650	485190	215180	304010	0.411036
N-Acetylneuraminic acid	Amino acid and its derivatives	Amino acid derivatives	309.106	[M+H]+	310.1	167.2	C11H19NO9	49201	44882	56230	20475	32337	39757	67103	73928	58824	155670	153920	174270	39763	73446	80406	0.336799
O-Acetyl-L-homoserine	Amino acid and its derivatives	Amino acid derivatives	161.069	[M+K+HCOOH]+	246.039	113	C6H11NO4	261100	267350	249290	471310	411730	534110	1164400	970010	731050	869590	944800	999350	1279400	702140	764390	0.34616
Cysteinyl-glycine	Amino acid and its derivatives	Small peptides	178.041	[M+H]+	179	76	C5H10N2O3S	33995	30068	53471	116080	164270	110410	64945	92689	55452	41234	39601	48870	76249	92608	41553	0.371711
Arginyl-histidine	Amino acid and its derivatives	Small peptides	311.171	[M+H]+	312.175	110.1	C12H21N7O3	6360600	5067000	5257800	1802600	2318900	1965400	1549500	1601900	1484800	2116500	2594700	1862400	3237700	1857100	2025100	0.317402
Adenosine-5'-diphosphoglucose	Nucleotide and its derivatives	Nucleotide and its derivatives	589.082	[M-H]-	588	346	C16H25N5O15P2	36133	38853	12486	9	9	9	9	9	9	116390	41640	93362	44496	46980	25359	0.303792
Dl-Glyceraldehyde 3-phosphate	Organic acid and its derivatives	Phosphoric acids	169.998	[M-H]-	168.99	79	C3H7O6P	213210	143850	242440	241380	265730	139190	204310	317950	220110	300840	276860	235750	201870	158610	107330	0.303499
2,3-Dihydroxybenzoic acid	Organic acid and its derivatives	Organic acid and its derivatives	154.027	[M-H]-	153	109	C7H6O4	85353	112310	119160	56574	76237	63126	421850	452120	435260	1578100	1708900	1768100	290330	599760	266470	0.482259
Hexylamine	Others	Alcohols and amines	101.12	[M+H]+	102.3	85.2	C6H15N	23687	16538	18924	46466	53071	61936	9	9	9	131260	134830	114280	38122	70668	52511	0.303333
D-Inositol-1,4-diphosphate	Others	Alcohols and amines	339.996	[M-H]-	338.988	241	C6H14O12P2	512890	530310	521460	127210	186230	214680	81906	77966	95776	632600	582630	622270	207100	303960	509210	0.453591
1-Methylhistamine	Others	Alcohols and amines	125.095	[M+H]+	126.101	68.0495	C6H13Cl2N3	43828	100520	119390	104790	124860	69952	53347	128950	148560	173610	105150	106930	81405	149350	84005	0.366941
Protoporphyrin IX	Others	Heterocyclic compounds	562.258	[M-H]-	561	473	C34H34N4O4	7216.7	12221	8163.7	10982	11947	9338.4	8770.3	8518.2	9406.8	9	9	9	6471.9	5948.7	11169	0.365606
beta-Citryl-L-glutamate	Others	Aldehyde, ketones, and esters	321.07	[M-H+CH3CN]-	361.089	117	C11H15NO10	52745	13970	70018	150110	94245	154730	67666	20179	51925	255130	236500	290170	90501	87214	157890	0.356578
Azelaoyl PAF	Lipids	Glycerophospholipids	651.448	[M+K]+	690.43	184.1	C33H66NO9P	139780	175010	277190	133600	123660	144040	123230	103010	83512	14063000	14006000	13730000	3300500	3445700	3653100	0.0511223
1,2-Dioctanoyl PC	Lipids	Glycerophospholipids	509.312	[M+H]+	510.3	184.1	C24H48NO8P	37506	56212	51995	9	9	9	9	9	9	505470	432580	457090	114070	103610	124570	0.0918627
1,2-Dodecanoyl PC	Lipids	Glycerophospholipids	548.353	[M-H2O+H]+	548.4	184.1	C28H56NO8P	111760	75772	101460	43504	52665	57471	72433	68834	59680	2598500	2714400	2562000	2758600	2181100	1925700	0.186458
1-O-Palmitoyl-2-O-acetyl-sn-glycerol-3-phosphate choline	Lipids	Glycerophospholipids	537.343	[M+H]+	538.3	184.1	C26H52NO8P	9	9	9	9	9	9	9	9	9	1674900	1644400	1747800	401890	443750	476460	0.0848161
PAz-PC	Lipids	Glycerophospholipids	665.427	[M+H]+	666.43	184.1	C33H64NO10P	413210	462440	503760	738640	810820	794390	395390	410620	395530	7587800	8268900	8443500	2077100	2164600	2311800	0.0542956
1-(1Z-Hexadecenyl)-sn-glycero-3-phosphocholine	Lipids	Glycerophospholipids	479.338	[M+H]+	480.338	184.1	C24H50NO6P	9	9	9	9	9	9	9	9	9	21402000	21019000	22175000	4862600	5262300	4687300	0.0596888
Glycerol 3-phosphate	Lipids	Glycerophospholipids	172.014	[M-H]-	171.006	79	C3H9O6P	31699000	27210000	27097000	16539000	19274000	19266000	18483000	21111000	20442000	26202000	27040000	24512000	19991000	23263000	22110000	0.0761702
PG (18:1(9Z)/0:0)	Lipids	Glycerophospholipids	510.296	[M+H]+	511.297	184.1	C24H47O9P	139020	123210	150390	1428100	1594200	1579100	506720	531030	350010	2869200	2919200	2974800	1292400	1322100	1347100	0.0207368
O-Phosphorylethanolamine	Lipids	Glycerophospholipids	141.019	[M-H]-	140.011	79	C2H8NO4P	14696000	16160000	12400000	9255400	10742000	9474500	2150000	2256800	1752700	13536000	13216000	12415000	11742000	12328000	9543400	0.131025
PE (18:1(9Z)/0:0)	Lipids	Glycerophospholipids	479.301	[M+H]+	480.3	339.3	C23H46NO7P	34780000	30841000	35748000	5570700	5703100	4987200	6572800	7764200	7113200	24299000	43077000	28485000	18732000	31858000	28306000	0.258163
PE (17:1(9Z)/0:0)	Lipids	Glycerophospholipids	465.286	[M+H]+	466.289	311.3	C22H44NO7P	269950	230970	290040	42987	35472	40445	37430	31961	30340	2986000	2808500	2971900	732410	836640	864980	0.0860443
PE (17:0/0:0)	Lipids	Glycerophospholipids	467.301	[M+H]+	468.304	313.3	C22H46NO7P	1326500	1245300	1256500	1486400	1397500	1695100	485630	515640	522760	36455000	36750000	37482000	10082000	10903000	11122000	0.051229
LPA (18:2)	Lipids	Glycerophospholipids	434.243	[M-H]-	433.238	153	C21H39O7P	9	9	9	9	9	9	9	9	9	24405000	22855000	23916000	5331500	5788900	5615600	0.0413945
Lysopc 14:0	Lipids	Glycerophospholipids	467.3	[M+H]+	468.3	184	C22H46NO7P	80471	86970	83154	120200	124720	134260	71405	65492	58559	1598500	1575400	1651300	468380	474110	482430	0.0148738
Lysopc 16:0	Lipids	Glycerophospholipids	495.3	[M+H]+	496.33	184	C24H50NO7P	8080600	8193400	8490100	29862000	31888000	30904000	12888000	13564000	13577000	161630000	156020000	162590000	58984000	63187000	60498000	0.0349599
Lysopc 16:1	Lipids	Glycerophospholipids	493.3	[M+H]+	494.31	184	C24H48NO7P	1349400	1357900	1182500	1543200	1501000	1571200	1600600	1733200	1588000	29965000	29806000	30960000	9031500	9139200	9350100	0.0176661
Lysopc 18:0	Lipids	Glycerophospholipids	523.36	[M+H]+	524.36	184	C26H54NO7P	5423400	5351600	5208300	52492000	53641000	58948000	16162000	15833000	14911000	52761000	57703000	58750000	30499000	31790000	32304000	0.0294934
Lysopc 18:1	Lipids	Glycerophospholipids	521.35	[M+H]+	522.35	184	C26H52NO7P	24028000	26540000	25812000	33919000	33653000	34869000	63566000	65148000	66885000	216240000	207240000	208040000	78842000	82769000	84433000	0.0350037
Lysopc 18:2	Lipids	Glycerophospholipids	519.35	[M+H]+	520.33	184	C26H50NO7P	51152000	54201000	53779000	88236000	84023000	92615000	81184000	83148000	82230000	473640000	458630000	468960000	362520000	359210000	360860000	0.00458623
Lysopc 20:1	Lipids	Glycerophospholipids	549.37	[M+H]+	550.37	184	C28H56NO7P	276570	301330	285570	1354800	1667300	1432500	656900	642880	624140	9453500	9539500	9767900	2949300	2746000	2990900	0.0452599
Lysopc 20:2	Lipids	Glycerophospholipids	547.37	[M+H]+	548.36	184	C28H54NO7P	221080	259200	279670	2092000	2156800	2207500	982370	1035000	990970	35121000	33616000	34082000	9245100	9508800	9910800	0.0350852
Lysopc 17:0	Lipids	Glycerophospholipids	509.348	[M+H]+	510.1	184.4	C25H52NO7P	314820	447780	436400	4036600	4297400	4612700	1545200	1567100	1621800	6608400	6297600	6965200	3237400	3349500	3426000	0.0284208
Lysopc 15:0	Lipids	Glycerophospholipids	481.317	[M+H]+	482.3	184.1	C23H48NO7P	216030	193080	218560	278190	303200	228630	193990	166930	144670	9799100	9755700	9711400	2687500	2646500	2830100	0.0354129
Lysopc 18:3	Lipids	Glycerophospholipids	517.317	[M+H]+	518.3	459.3	C26H48NO7P	692670	535690	762710	2100700	2387600	2181800	808210	838030	892200	6200900	6358100	5884000	3090500	3172000	3507500	0.0678661
PAF C-16	Lipids	Glycerophospholipids	523.364	[M+H]+	524.36	184	C26H54NO7P	5423400	5351600	5208300	52492000	53641000	58948000	16162000	15833000	14911000	52761000	57703000	58750000	30499000	31790000	32304000	0.0294934
2-O-Methyl PAF C-16	Lipids	Glycerophospholipids	495.369	[M+H]+	496.3	184.1	C25H54NO6P	14415000	15656000	15676000	58870000	57115000	54890000	23600000	24770000	24602000	276120000	259840000	267600000	110010000	113050000	113490000	0.0168918
LysoPC 20:1 (2n isomer)	Lipids	Glycerophospholipids	550.387	[M+H]+	550.37	184	C28H57NO7P	243240	237680	291150	1772000	1517800	1548000	775010	800970	838770	10000000	7532200	11714000	3165700	3539200	3654900	0.0740374
LysoPC 20:2 (2n isomer2)	Lipids	Glycerophospholipids	548.371	[M+H]+	548.362	184	C28H55NO7P	310990	334380	298710	2659300	2761800	2751900	1221600	1236700	1280800	42351000	43687000	43956000	10901000	12113000	12617000	0.0742617
LysoPC 20:2 (2n isomer1)	Lipids	Glycerophospholipids	548.371	[M+H]+	548.362	184	C28H55NO7P	310990	334380	298710	2659300	2761800	2751900	1221600	1236700	1280800	42351000	43687000	43956000	10901000	12113000	12617000	0.0742617
LysoPC 20:3 (2n isomer)	Lipids	Glycerophospholipids	546.355	[M+H]+	546.347	184	C28H53NO7P	25964	21851	25403	189770	200240	233090	80874	92349	79213	5506300	5162900	5457800	1549600	1583800	1627100	0.0244758
LysoPC 20:3	Lipids	Glycerophospholipids	546.355	[M+H]+	546.347	184	C28H53NO7P	25964	21851	25403	189770	200240	233090	80874	92349	79213	5506300	5162900	5457800	1549600	1583800	1627100	0.0244758
LysoPC 20:4 (2n isomer)	Lipids	Glycerophospholipids	544.331	[M+H]+	544.331	184	C28H51NO7P	59185	71046	64807	311950	320330	336490	216770	253330	227120	1778800	1733600	1791900	512440	510960	506070	0.00653884
LysoPC 20:4	Lipids	Glycerophospholipids	544.331	[M+H]+	544.331	184	C28H51NO7P	59185	71046	64807	311950	320330	336490	216770	253330	227120	1778800	1733600	1791900	512440	510960	506070	0.00653884
LysoPC 20:5	Lipids	Glycerophospholipids	542.316	[M+H]+	542.316	184	C28H49NO7P	27906	28899	27858	55652	63424	65158	32907	30187	33289	42974	35828	39895	42282	46357	48974	0.0735185
LysoPC 20:5 (2n isomer)	Lipids	Glycerophospholipids	542.316	[M+H]+	542.316	184	C28H49NO7P	20815	23704	24957	51514	60582	75168	36839	31473	27168	45214	49154	36948	41065	40667	35686	0.0765799
LysoPC 18:0 (2n isomer)	Lipids	Glycerophospholipids	524.371	[M+H]+	524.363	184.1	C26H55NO7P	6584900	6465600	7061900	65684000	67488000	63352000	18360000	18062000	19891000	70543000	74543000	66810000	39523000	38352000	38675000	0.0155675
LysoPC 18:1 (2n isomer)	Lipids	Glycerophospholipids	522.355	[M+H]+	522.347	184.1	C26H53NO7P	31157000	33081000	31968000	43873000	38940000	42060000	77699000	81617000	78971000	248180000	255080000	251350000	98207000	106530000	106840000	0.0471527
LysoPC 18:2 (2n isomer1)	Lipids	Glycerophospholipids	520.34	[M+H]+	520.33	184.1	C26H51NO7P	71716000	74371000	72589000	121820000	118380000	128020000	109530000	114420000	112420000	465690000	442220000	449620000	407200000	405160000	392950000	0.0191805
LysoPC 18:3 (2n isomer3)	Lipids	Glycerophospholipids	518.324	[M+H]+	519.332	184.1	C26H49NO7P	16172	19658	16475	25174	36574	36929	23226	26278	14599	2950300	2989700	2945000	927240	914930	1021100	0.0608439
LysoPC 18:3 (2n isomer2)	Lipids	Glycerophospholipids	518.324	[M+H]+	518.316	184.1	C26H49NO7P	2182100	2284100	2232000	4749100	4540100	5153300	4322500	4667600	4343300	59860000	61427000	61490000	17427000	18420000	18713000	0.0370604
LysoPC 16:0 (2n isomer)	Lipids	Glycerophospholipids	496.34	[M+H]+	496.331	184.1	C24H51NO7P	79161000	81929000	79485000	301960000	308480000	310220000	149480000	151810000	151920000	610340000	612530000	616110000	387050000	400780000	403030000	0.021791
LysoPC 16:1 (2n isomer)	Lipids	Glycerophospholipids	494.324	[M+H]+	494.315	184.1	C24H49NO7P	404190	401730	419840	339920	410290	424670	533870	516190	509710	19632000	19897000	19661000	5323000	5467800	5555100	0.0215157
Lyso-PAF C-16	Lipids	Glycerophospholipids	481.353	[M+H]+	482.355	341.3	C24H52NO6P	7941800	10201000	8552000	1286700	1743800	1444200	1546300	1573200	1731600	8945000	8906100	9947000	4672600	5263200	5427200	0.0775023
Lysope 18:1	Lipids	Glycerophospholipids	479.3	[M-H]-	478.293	281.3	C23H46NO7P	50688000	50466000	52661000	8845000	8794900	9247700	10774000	10681000	10719000	75003000	71609000	71597000	35877000	36124000	36102000	0.00379355
Lysope 18:0	Lipids	Glycerophospholipids	481.3	[M-H]-	480.309	283.3	C23H48NO7P	21655000	18011000	18368000	17325000	15994000	17726000	6231900	5115500	5729900	17779000	16407000	17658000	12074000	13538000	13401000	0.0621792
Lysope 16:0	Lipids	Glycerophospholipids	453.3	[M-H]-	452.278	255.2	C21H44NO7P	109250000	103240000	104060000	41896000	41143000	43524000	15358000	14629000	15642000	160140000	150660000	152760000	92808000	92840000	89723000	0.0195057
Lysope 14:0	Lipids	Glycerophospholipids	425.2	[M-H]-	424.246	227.2	C19H40NO7P	219490	218760	216960	21970	19936	20550	8463.5	10658	9311.9	337110	331970	333770	150640	144630	141900	0.0306842
PysoPE 20:2 (2n isomer1)	Lipids	Glycerophospholipids	505.296	[M-H]-	504.311	307.2	C25H48NO7P	12012000	11238000	11836000	4030100	4256100	4027800	518040	517210	493650	59629000	54144000	57716000	18079000	19676000	19402000	0.0448235
PysoPE 20:2	Lipids	Glycerophospholipids	505.296	[M-H]-	504.311	307.2	C25H48NO7P	12012000	11238000	11836000	4030100	4256100	4027800	518040	517210	493650	59629000	54144000	57716000	18079000	19676000	19402000	0.0448235
PysoPE 20:3 (2n isomer1)	Lipids	Glycerophospholipids	503.296	[M-H]-	502.295	305.2	C25H46NO7P	41013	51422	44357	39148	44337	45775	28797	33988	33276	1087800	1008000	1083700	349170	354480	350980	0.00767886
PysoPE 20:3	Lipids	Glycerophospholipids	503.296	[M-H]-	502.295	305.2	C25H46NO7P	41013	51422	44357	39148	44337	45775	28797	33988	33276	1087800	1008000	1083700	349170	354480	350980	0.00767886
PysoPE 20:4 (2n isomer1)	Lipids	Glycerophospholipids	501.286	[M-H]-	500.28	303.2	C25H44NO7P	19923	15294	17816	68184	80377	79860	47407	40667	37264	5029.8	4841.8	6553.1	38755	33195	39464	0.0924414
PysoPE 20:5 (2n isomer1)	Lipids	Glycerophospholipids	499.27	[M-H]-	498.263	301.2	C25H42NO7P	13607	11354	12917	40819	45892	47126	13191	12118	13686	8536.3	8492.2	9397.1	20648	21356	21389	0.0198105
PysoPE 20:5	Lipids	Glycerophospholipids	499.27	[M-H]-	498.263	301.2	C25H42NO7P	13607	11354	12917	40819	45892	47126	13191	12118	13686	8536.3	8492.2	9397.1	20648	21356	21389	0.0198105
PysoPE 18:0 (2n isomer)	Lipids	Glycerophospholipids	481.3	[M-H]-	480.309	283.3	C23H48NO7P	21655000	18011000	18368000	17325000	15994000	17726000	6231900	5115500	5729900	17779000	16407000	17658000	12074000	13538000	13401000	0.0621792
PysoPE 18:2	Lipids	Glycerophospholipids	477.286	[M-H]-	476.279	279.2	C23H44NO7P	320540000	320160000	317970000	52711000	55957000	55033000	51380000	53232000	51938000	834860000	751700000	824390000	508660000	505360000	499760000	0.0089166
PysoPE 18:3 (2n isomer)	Lipids	Glycerophospholipids	475.27	[M-H]-	474.264	277.2	C23H42NO7P	6497800	6542900	6493200	2025800	2196300	2182100	3287500	3298300	3061000	44882000	43573000	42926000	14468000	14251000	14467000	0.00868318
PysoPE 18:3	Lipids	Glycerophospholipids	475.27	[M-H]-	474.262	277.2	C23H42NO7P	6503000	6576000	6647100	2030900	2214500	2179800	3268900	3319800	3296300	44751000	42960000	45011000	14734000	14426000	13796000	0.0333916
PysoPE 16:0 (2n isomer)	Lipids	Glycerophospholipids	453.3	[M-H]-	452.278	255.2	C21H44NO7P	109250000	103240000	104060000	41896000	41143000	43524000	15358000	14629000	15642000	160140000	150660000	152760000	92808000	92840000	89723000	0.0195057
PysoPE 16:1	Lipids	Glycerophospholipids	451.286	[M-H]-	450.264	253.2	C21H42NO7P	16725000	16879000	17003000	3001900	3086200	3053800	2490400	2527500	2603700	76977000	74201000	76036000	25942000	25698000	25698000	0.00546459
Lysope 18:2 (2N Isomer)	Lipids	Glycerophospholipids	519.332	[M+H]+	520.33	184	C26H50NO7P	51152000	54201000	53779000	88236000	84023000	92615000	81184000	83148000	82230000	473640000	458630000	468960000	362520000	359210000	360860000	0.00458623
LysoPE (16:1(9Z)/0:0)	Lipids	Glycerophospholipids	451.27	[M+H]+	452.27	62.1	C21H42NO7P	443820	494770	474110	75574	86937	76981	60231	63329	57431	1944100	1856800	1937400	627520	602860	614290	0.0200702
LysoPE (15:0/0:0)	Lipids	Glycerophospholipids	439.27	[M+H]+	440.274	299.3	C20H42NO7P	11973000	10086000	10064000	1067500	1127600	1041400	372190	359070	334860	19817000	18750000	17754000	7331300	8140200	8071700	0.0571571
MG (18:2(9Z,12Z)/0:0/0:0) [rac]	Lipids	Glycerolipids	354.277	[M-H2O+H]+	337.3	81.1	C21H38O4	2469100	2869000	3257100	355880	344570	368880	215390	353380	302710	16215000	16236000	11503000	6098800	4805300	6405800	0.147212
Glycidyl oleate	Lipids	Glycerolipids	338.282	[M+H]+	339.289	95.1	C21H38O3	9	9	9	390200	280180	236900	498460	520700	492760	186290	216550	176890	230740	219120	261320	0.0919528
MAG (16:1) isomer	Lipids	Glycerolipids	330.304	[M+H]+	331.274	239.2	C19H38O4	422340	305740	458930	239270	309320	269720	188210	184500	180920	178800	275600	167580	230070	238670	208600	0.0685943
MAG (16:1)	Lipids	Glycerolipids	330.304	[M+H]+	331.274	239.2	C19H38O4	422340	305740	458930	239270	309320	269720	188210	184500	180920	178800	275600	167580	230070	238670	208600	0.0685943
MG (20:5) isomer	Lipids	Glycerolipids	376.261	[M+H]+	377.3	285	C23H36O4	9693	10509	6260.7	16372	15993	18868	10039	12094	9477.1	21646	15883	22592	12003	10575	18108	0.295028
MG (18:1(9Z)/0:0/0:0) [rac]	Lipids	Glycerolipids	356.293	[M+H]+	357.296	247.2	C21H40O4	270520	270970	222340	235260	249000	233260	195750	158850	198600	28557	22592	32800	170470	176920	173630	0.0185706
Glycine linoleate	Lipids	Glycerolipids	337.262	[M-H]-	336.254	74	C20H35NO3	8571600	8921200	8921500	21225000	22769000	22650000	40687000	41472000	42432000	23087000	21957000	22008000	23266000	26879000	25576000	0.0724927
(±) 1,2-Sebacyl glycerol (10: 0)	Lipids	Glycerolipids	400.319	[M-H2O+H]+	383.314	155.1	C23H44O5	59603	62006	60791	96650	131720	116120	83136	80503	78776	20647	17073	14803	57985	83020	59618	0.209443
2-Palmitoyl-rac-glycerol	Lipids	Glycerolipids	330.277	[M+H-H2O]+	313.271	71.1	C19H38O4	2699800	2643600	2529600	1149600	1319900	1347800	772680	835300	855200	883650	704420	666970	1070300	1147700	1282200	0.0919015
Sphinganine 1-phosphate	Lipids	Sphingolipids	381.264	[M-H]-	380.257	79	C18H40NO5P	34479	34975	35017	7977.3	8173.2	6702.7	9421.2	8995.2	11092	9	9	9	11121	10253	11770	0.068893
9-HpODE	Lipids	Oxidized lipids	312.2	[M-H]-	311.222	223.1	C18H32O4	26673	26620	28567	102850	102580	108190	148650	146120	128640	16973	14666	15021	63944	74516	80260	0.113518
13-HOTrE	Lipids	Oxidized lipids	294.1	[M-H]-	293.212	195.1	C18H30O3	1232300	1247400	1219700	6568100	6960900	6784800	4739700	4785300	4689000	346380	334990	343590	3157500	3177900	3120600	0.00921423
9,10-DiHOME	Lipids	Oxidized lipids	314.246	[M-H]-	313.238	201	C18H34O4	102530000	102730000	102590000	133340000	138810000	141420000	298490000	301160000	296880000	1933300	1756800	1782000	173040000	169400000	167820000	0.0157384
DHA	Lipids	Oxidized lipids	328.24	[M-H]-	327.232	283.3	C22H32O2	90939	87539	80064	28588	35948	27201	18446	16376	19028	3910.6	5303.6	3720	42357	28965	32610	0.199856
9-HOTrE	Lipids	Oxidized lipids	294.219	[M-H]-	293.212	171	C18H30O3	2108500	2120200	2117800	7619200	7830100	7928300	2388200	2361100	2292000	158730	150830	153800	2496800	2491900	2425100	0.0162089
(±)12-HEPE	Lipids	Oxidized lipids	318.219	[M-H]-	317.212	179.2	C20H30O3	9	9	9	29417	35631	31603	21685	23055	20536	9	9	9	12338	12002	11625	0.0297536
(±)12-HETE	Lipids	Oxidized lipids	320.235	[M-H]-	319.227	179	C20H32O3	6178.5	5318	5663.3	81941	88859	85499	73591	72447	70778	9	9	9	51455	46567	43919	0.0808029
(±)15-HEPE	Lipids	Oxidized lipids	318.219	[M-H]-	317.212	179.2	C20H30O3	9	9	9	29417	35631	31603	21685	23055	20536	9	9	9	12338	12002	11625	0.0297536
(±)16-HETE	Lipids	Oxidized lipids	320.235	[M-H]-	319.227	189.2	C20H32O3	9	9	9	9	9	9	9	9	9	20321	18251	20052	5345.8	7836.5	7588.1	0.198157
(±)18-HEPE	Lipids	Oxidized lipids	318.219	[M-H]-	317.212	179.2	C20H30O3	9	9	9	29417	35631	31603	21685	23055	20536	9	9	9	12338	12002	11625	0.0297536
(±)5-HEPE	Lipids	Oxidized lipids	318.219	[M-H]-	317.212	114.7	C20H30O3	2051.5	1728	1848.1	25546	22264	23751	18466	18600	17120	5269.7	5310.9	4362.4	14228	12134	11936	0.0994825
(±)5-HETE	Lipids	Oxidized lipids	320.235	[M-H]-	319.227	115	C20H32O3	3265.5	3131.5	3764.4	53723	58211	58482	45011	50223	45304	9	9	677.85	28529	31268	31791	0.0573863
(±)9-HETE	Lipids	Oxidized lipids	320.235	[M-H]-	319.227	115	C20H32O3	3265.5	3131.5	3764.4	53723	58211	58482	45011	50223	45304	9	9	677.85	28529	31268	31791	0.0573863
11,12-EET	Lipids	Oxidized lipids	320.235	[M-H]-	319.227	167.2	C20H32O3	11839	13586	11834	160830	158390	151520	133430	136490	122510	9	9	9	79009	81390	78151	0.021104
12,13-EpOME	Lipids	Oxidized lipids	296.235	[M-H]-	295.227	195.1	C18H32O3	27750000	27895000	27717000	15394000	16367000	15696000	14060000	14158000	14191000	6468600	6051800	6205000	17206000	16617000	16294000	0.0276804
13-oxoODE	Lipids	Oxidized lipids	294.219	[M-H]-	293.212	112.8	C18H30O3	30873000	30494000	30563000	45376000	48226000	47003000	64189000	65045000	64470000	7005900	6426700	6705900	41691000	40826000	40763000	0.0126189
15-oxoETE	Lipids	Oxidized lipids	318.219	[M-H]-	317.212	113.2	C20H30O3	9	9	9	10178	10599	9926.8	8400.1	7292.8	6015.3	9	9	9	5321.8	6390.2	6179.4	0.0948876
17(18)-EpETE	Lipids	Oxidized lipids	318.219	[M-H]-	317.212	215.1	C20H30O3	14921	12109	12763	14716	16343	12607	32649	27508	19753	10158	8853.9	9783.3	18764	16022	16043	0.0930808
9,10-EpOME	Lipids	Oxidized lipids	296.235	[M-H]-	295.227	195.1	C18H32O3	27750000	27895000	27717000	15394000	16367000	15696000	14060000	14158000	14191000	6468600	6051800	6205000	17206000	16617000	16294000	0.0276804
9-oxoODE	Lipids	Oxidized lipids	294.219	[M-H]-	293.212	185.1	C18H30O3	46756000	46114000	45656000	61658000	64183000	63807000	30611000	30094000	30878000	1717600	1651000	1551400	40412000	40067000	38515000	0.0254754
13(R)-HODE	Lipids	Oxidized lipids	296.235	[M-H]-	295.2	195.1	C18H32O3	62042000	62925000	62893000	88398000	92663000	91979000	161120000	160680000	159430000	40663000	38741000	39432000	99812000	96516000	97502000	0.0172726
9(S)-HpOTrE	Lipids	Oxidized lipids	310.214	[M-H]-	309.207	247.2	C18H30O4	229630	228480	214040	606690	639080	575790	441630	417700	375570	25997	15770	25858	259410	241410	230730	0.0594417
13-HpODE	Lipids	Oxidized lipids	312.23	[M-H]-	311.222	293.2	C18H32O4	935410	926720	1025000	1087100	1060000	1075500	928160	882350	796930	9	9	9	693110	676660	680210	0.0126682
12,13-DiHOME	Lipids	Oxidized lipids	314.246	[M-H]-	313.238	201	C18H34O4	102530000	102730000	102590000	133340000	138810000	141420000	298490000	301160000	296880000	1933300	1756800	1782000	173040000	169400000	167820000	0.0157384
9(S)-HODE	Lipids	Oxidized lipids	296.235	[M-H]-	295.2	97	C18H32O3	28245	24754	25045	68451	67715	56920	185100	196320	182140	9	9	9	74803	77459	73072	0.0294189
5,6-DiHETrE	Lipids	Oxidized lipids	338.246	[M+H]+	339.243	303.2	C20H34O4	379290	355050	361290	167430	203500	212300	395230	450710	435350	9	9	9	160740	158500	179020	0.0677746
20-HETE	Lipids	Oxidized lipids	320.235	[M+H]+	321.242	133.1	C20H32O3	9	9	9	9	9	9	9	9	9	201720	154640	185120	54697	37661	50706	0.186839
9-OxoOTrE	Lipids	Oxidized lipids	292.204	[M-H]-	291.198	73	C18H28O3	48186	44886	47771	56206	55425	50342	53485	52910	63884	63731	67663	64531	64018	58700	58471	0.0519658
Acetyl-L-carnitine	Lipids	Fatty acyls	203.116	[M+H]+	204.122	85	C9H17NO4	30057000	38234000	41871000	26140000	39864000	37354000	1875300	3362300	3167800	52577000	51948000	60045000	27855000	34995000	35837000	0.133318
DL-Carnitine	Lipids	Fatty acyls	161.105	[M+H]+	162.112	103	C7H15NO3	64368000	42269000	41508000	95228000	82303000	104520000	134420000	128090000	131480000	139400000	151990000	139760000	106600000	89767000	111720000	0.11184
Isobutyryl carnitine	Lipids	Fatty acyls	231.147	[M+H]+	232.147	85	C11H21NO4	3315300	3717700	3587300	2690900	2892000	2808000	347010	412350	465580	87418000	86451000	90098000	28296000	30338000	31512000	0.054159
2-Methylbutyroylcarnitine	Lipids	Fatty acyls	245.163	[M+H]+	246.163	85	C12H23NO4	11040000	11383000	11250000	7085100	7052800	7317700	3561900	3575300	3573000	157630000	158670000	160350000	44831000	46387000	46702000	0.0217898
(±)-Myristylcarnitine	Lipids	Fatty acyls	371.304	[M+H]+	372.312	85	C21H41NO4	9	9	9	30162	27838	34525	9033	7724.1	7995.3	9	9	9	9737.3	6481.8	7844	0.203833
Hexanoylcarnitine	Lipids	Fatty acyls	259.178	[M+H]+	260.186	85	C13H25NO4	18818	12528	13046	43314	66864	49778	6996.1	9602.1	10397	102850	126180	106880	51122	43285	46806	0.0833892
Carnitine C22:2	Lipids	Fatty acyls	480.405	[M+H]+	480.405	85	C29H53NO4	894670	882320	922460	153430	156090	152270	148620	172700	159030	1065900	962400	1022000	473260	591090	603010	0.129039
Carnitine C20:1	Lipids	Fatty acyls	454.389	[M+H]+	454.389	85	C27H51NO4	2495200	2096200	2286200	1280200	1157100	1388100	440820	413620	407860	3670800	3411900	3425200	1607600	1691800	1804000	0.0579214
Carnitine C18:3-OH	Lipids	Fatty acyls	438.321	[M+H]+	438.3	85	C25H43NO5	5652.9	3873.1	4174.3	13548	9270.5	9298.7	32332	29963	35224	3063.7	3980.8	3621.6	13918	13634	13470	0.0165762
Carnitine C18:1	Lipids	Fatty acyls	426.358	[M+H]+	426.358	85	C25H47NO4	116340	121920	132070	135240	153730	140350	158430	163530	161210	36578	27327	26989	117210	109870	98642	0.0861311
Carnitine C15:DC	Lipids	Fatty acyls	416.339	[M+H]+	416.339	85	C22H41NO6	3534.8	9	9	85208	92956	94123	14786	13026	14349	9	9	9	29441	26744	23685	0.108172
Carnitine C14:0	Lipids	Fatty acyls	372.313	[M+H]+	372.313	85	C21H41NO4	9	9	9	92422	85350	97078	19117	14523	15515	9	9	9	21408	20139	19585	0.0458636
Carnitine C13:0	Lipids	Fatty acyls	358.259	[M+H]+	358.259	85	C20H39NO4	6783.8	8745	9718.2	211760	189690	201450	9	9	9	17247	20623	21710	62806	54920	59641	0.0671236
Carnitine C6:DC	Lipids	Fatty acyls	290.2	[M+H]+	290.2	85	C13H23NO6	190330	214250	177940	12068	21723	21788	658100	685590	753110	9	9	9	221660	233570	255590	0.0726522
Carnitine C5:DC	Lipids	Fatty acyls	276.181	[M+H]+	276.181	85	C12H21NO6	450870	606730	513880	9	9	9	9	9	9	9	9	9	119190	98243	117180	0.103618
Carnitine C7:1	Lipids	Fatty acyls	272.186	[M+H]+	272.186	85	C14H25NO4	265310	261620	258020	80153	83946	77757	9	9	9	9	9	9	82527	83401	85359	0.0173128
Carnitine ph-C1	Lipids	Fatty acyls	266.139	[M+H]+	266.139	85	C14H19NO4	88146	89581	78830	9	9	9	26387	32600	30156	136950	127620	129980	52733	60276	47010	0.124743
Carnitine C4:DC	Lipids	Fatty acyls	262.128	[M+H]+	262.128	85	C11H19NO6	60401	63907	66129	328870	367770	249510	563090	587640	574680	366460	372280	284050	282800	303270	374130	0.149737
Carnitine C6:0 Isomer 2	Lipids	Fatty acyls	260.186	[M+H]+	260.186	85	C13H25NO4	18818	12528	13046	43314	66864	49778	6996.1	9602.1	10397	102850	126180	106880	51122	43285	46806	0.0833892
Carnitine C6:0 Isomer 1	Lipids	Fatty acyls	260.186	[M+H]+	260.186	85	C13H25NO4	16685	20032	14827	44306	51788	58232	8259.2	11995	5288.6	102720	106120	109860	50632	55491	55115	0.0502986
Carnitine C6:0	Lipids	Fatty acyls	260.186	[M+H]+	260.186	85	C13H25NO4	18818	12528	13046	43314	66864	49778	6996.1	9602.1	10397	102850	126180	106880	51122	43285	46806	0.0833892
Carnitine C5:0	Lipids	Fatty acyls	246.17	[M+H]+	246.17	85	C12H23NO4	1628600	1639900	1703600	2435600	2511000	2608800	737150	772570	778790	31201000	30479000	30285000	9477400	10655000	9859600	0.0600921
Carnitine C5:1	Lipids	Fatty acyls	244.154	[M+H]+	244.154	85	C12H21NO4	895170	953660	967570	635610	351080	431160	2599900	2763000	2719900	4558700	4711800	4700800	2030800	2200100	2272100	0.0571473
Carnitine C4:0	Lipids	Fatty acyls	232.154	[M+H]+	232.154	85	C11H21NO4	3122500	3471600	3516800	2645500	2842200	2848500	337590	401570	283540	84527000	84292000	85818000	28095000	29501000	30927000	0.0479879
Carnitine C15 Isomer1	Lipids	Fatty acyls	385.319	[M+H]+	386.327	85	C22H43NO4	56055	61904	53327	754660	751340	759200	617290	623160	656400	101880	104980	110810	375470	381000	365590	0.0208723
Carnitine C16:2-OH Isomer 1	Lipids	Fatty acyls	411.298	[M+H]+	412.306	85	C23H41NO5	6028.9	9377.7	8274.4	43133	38056	39558	43835	48534	41106	10222	9248.6	12066	28857	33400	27926	0.0974315
Carnitine C18:1 Isomer1	Lipids	Fatty acyls	425.351	[M+H]+	426.358	85	C25H47NO4	137460	123240	140650	140380	161770	139830	152870	179330	138000	29001	39918	36742	105940	131510	117450	0.108252
Carnitine C20:1 Isomer 1	Lipids	Fatty acyls	453.382	[M+H]+	454.389	85	C27H51NO4	9	9	9	25777	29398	32161	57743	59425	64682	9	9	9	28183	17157	29887	0.275585
Palmitoyl-L-carnitine	Lipids	Fatty acyls	399.335	[M+CH3CN+H]+	441.368	423.3	C23H45NO4	262810	190120	216780	469170	536010	627040	744140	679970	738130	642410	638090	726090	616340	422520	619390	0.204058
12-Oxo-9(Z)-dodecenoic acid	Lipids	Fatty acyls	212.141	[M+H]+	213.146	81.1	C12H20O3	124360	121710	107740	368470	349090	359770	1095100	966350	982750	9	9	9	452730	445350	497110	0.0602014
16-Oxo-palmitate	Lipids	Fatty acyls	270.219	[M+H]+	271.224	57.1	C16H30O3	105090	122300	108980	120290	119330	107740	248750	229660	238280	9	9	9	112160	135900	126580	0.0957796
(2'E,4'Z,8E)-Colneleic acid	Lipids	Fatty acyls	294.219	[M+H]+	297.232	181.1	C18H30O3	61484	57867	56813	82731	104520	82353	103050	116590	97100	9	9	9	67745	88673	68941	0.156454
8-[(1R,2R)-3-Oxo-2-{(Z)-pent-2-enyl}cyclopentyl]octanoate	Lipids	Fatty acyls	294.219	[M+H]+	295.225	151.1	C18H30O3	16546000	16138000	15421000	23770000	24425000	23994000	9287400	9638600	9382300	455420	438080	413340	12209000	13042000	12658000	0.0329939
18-Hydroxyoleate	Lipids	Fatty acyls	298.251	[M+H]+	299.258	81.1	C18H34O3	9	9	9	9	9	9	678110	692520	704660	9	9	9	151260	199690	163290	0.147108
(8E,10S)-10-Hydroperoxyoctadeca-8-enoate	Lipids	Fatty acyls	314.246	[M+H-H2O]+	297.239	95.1	C18H34O4	4499900	4683700	4284300	6224300	6973200	6649400	18923000	18857000	18183000	77618	78525	76886	8512000	8568200	8068800	0.0326318
15-OxoEDE	Lipids	Fatty acyls	322.251	[M+H]+	323.254	305.2	C20H34O3	3153300	3189300	3668800	8904500	9890600	9599900	2202600	2542700	2384600	3076100	3176700	3271700	3739000	3731600	4289400	0.0816151
15(R)-HEDE	Lipids	Fatty acyls	324.266	[M+H-H2O]+	307.26	95.1	C20H36O3	1501900	1309700	1377300	4868000	5352400	5304100	7496000	7979100	7506600	857300	823860	870030	3700300	3638100	4029700	0.0555358
(15Z)-12-Oxophyto-10,15-dienoate	Lipids	Fatty acyls	292.204	[M+H]+	293.208	151.1	C18H28O3	9030000	9632500	9350200	7106400	7582100	7394300	35307000	35848000	34733000	674020	665220	680610	7717700	7884100	8178800	0.0294575
9-Oxo-11-(3-pentyl-2-oxiranyl)-10E-undecenoic acid	Lipids	Fatty acyls	310.214	[M-H]-	309.209	291.2	C18H30O4	9	9	9	9	9	9	45051	40025	48056	7683800	7554700	7792500	2052400	1965200	1925900	0.0326796
Dodecanedioic aicd	Lipids	Fatty acyls	230.152	[M-H]-	229.144	211	C12H22O4	15398	17649	18078	36183	34576	35383	45925	39189	42338	15100	15239	16052	30197	30533	29488	0.0177397
γ-Linolenic acid (C18:3N6)	Lipids	Fatty acyls	278.22	[M-H]-	277.217	233	C18H30O2	3290500	3050200	3165300	2959400	3033900	2975700	2665200	2539900	2611500	656770	650140	654670	2813000	2708700	2767200	0.0189212
Palmitoleic acid (C16:1)	Lipids	Fatty acyls	254.2	[M-H]-	253.217	253.2	C16H30O2	231890000	221510000	227040000	169160000	174200000	166170000	121960000	108400000	106770000	30113000	34479000	36181000	189450000	195600000	191640000	0.0162158
Linoleic acid (C18:2N6C)	Lipids	Fatty acyls	280.24	[M-H]-	279.232	279.2	C18H32O2	523690000	491690000	509970000	455570000	437750000	443310000	445940000	445520000	454050000	301800000	306810000	304000000	473490000	478850000	470110000	0.00929499
Dodecanoic acid (C12:0)	Lipids	Fatty acyls	200.17	[M-H]-	199.17	199.2	C12H24O2	2944800	3035900	2918700	1308400	1358600	1328000	927910	912100	970470	514840	472860	491780	1523300	1420000	1450300	0.0362576
Elaidic acid (C18:1N9T)	Lipids	Fatty acyls	282.25	[M-H]-	281.248	262.9	C18H34O2	2113300	2503200	1932100	1887600	1970100	1915200	1259600	1488400	1158000	376130	354740	370230	1843800	1882400	1852200	0.0109172
Cis-11,14-Eicosadienoic acid (C20:2)	Lipids	Fatty acyls	308.27	[M-H]-	307.264	289.2	C20H36O2	24975	20576	20375	23095	23403	25405	21475	22173	21468	9	9	9	18983	21333	18120	0.0853683
Cis-11,14,17-Eicosatrienoic acid (C20:3)	Lipids	Fatty acyls	306.25	[M-H]-	305.248	140.5	C20H34O2	437870	360500	387230	358670	377660	374850	421400	447130	429930	419210	368790	390630	442040	433050	463070	0.034541
Capric acid (C10:0)	Lipids	Fatty acyls	172.15	[M-H]-	171.139	153	C10H20O2	12157	13036	11996	13950	14454	13165	11068	10435	11212	2755.5	3106.4	3686.2	8990.3	7012.3	8117	0.123292
Arachidic acid (C20:0)	Lipids	Fatty acyls	312.3	[M-H]-	311.295	293.3	C20H40O2	283960	321910	328050	463250	467000	487490	708590	754270	680890	9	9	9	389500	360870	420000	0.0757964
Α-Linolenic acid (C18:3N3)	Lipids	Fatty acyls	278.22	[M-H]-	277.217	233	C18H30O2	3290500	3050200	3165300	2959400	3033900	2975700	2665200	2539900	2611500	656770	650140	654670	2813000	2708700	2767200	0.0189212
Tetradecanedioic acid	Lipids	Fatty acyls	258.183	[M-H]-	257.175	239.2	C14H26O4	1670300	1622900	1653100	1913000	1964700	1882500	1814700	1836700	1760400	1512500	1532700	1520400	1833300	1780900	1800600	0.0146639
Hexadecanedioic acid	Lipids	Fatty acyls	286.214	[M-H]-	285.207	223.2	C16H30O4	1726000	1721900	1661400	1528000	1564200	1536100	1609400	1634500	1587700	797620	792600	781600	1409100	1422800	1403300	0.00709281
Ricinoleic acid	Lipids	Fatty acyls	298.251	[M-H]-	297.243	183	C18H34O3	623590	586950	599900	1427800	1399500	1442700	1132500	1131700	1113200	891680	873950	866020	1065700	1054100	1022000	0.0216155
Myristic acid	Lipids	Fatty acyls	228.37	[M-H]-	227.201	209	C14H28O2	22254	21441	20522	8563.1	9831	9430	6490	5382.6	6686.3	1833	2357	2450.3	10838	12019	12670	0.0784212
9,12-Octadecadienoic acid	Lipids	Fatty acyls	276.209	[M-H]-	275.201	231.2	C18H28O2	4663500	4578900	4625400	526080	539840	528810	509840	645750	512130	150660	143500	143620	1612100	1522300	1551300	0.0293417
Cis-9,10-Epoxystearic acid	Lipids	Fatty acyls	298.251	[M-H]-	297.243	197.2	C18H34O3	176980	188050	190410	1458300	1514100	1485400	1160600	1183200	920420	170530	184030	176890	804310	782870	760700	0.0278626
1-Cis-Heptadeenoic acid (17:1n7)	Lipids	Fatty acyls	268.24	[M-H]-	267.232	185.2	C17H32O2	137610	138080	138370	195850	212440	234120	296020	266500	278080	108180	102620	100240	171880	164400	163970	0.0266741
16-Hydroxyhexadecanoic acid	Lipids	Fatty acyls	272.235	[M-H]-	271.227	225.2	C16H32O3	370750	383420	389010	408100	429040	424170	623420	611740	590430	263880	250490	226070	450810	438820	428480	0.0254345
DL-2-Hydroxystearic acid	Lipids	Fatty acyls	300.266	[M-H]-	299.259	253.3	C18H36O3	131830	99372	92975	118930	153090	107270	106980	150810	160290	9	9	9	20826	36823	33780	0.278734
2-Hydroxyhexadecanoic acid	Lipids	Fatty acyls	272.235	[M-H]-	271.227	225.2	C16H32O3	14651000	15536000	12158000	15865000	15803000	13921000	14351000	12721000	13465000	28360000	28129000	29545000	13092000	17334000	17930000	0.163665
Cis-1-Pentadecenoic acid (C15:1)	Lipids	Fatty acyls	240.209	[M-H]-	239.201	223	C15H28O2	126470	128320	148030	123570	113120	95794	131330	156200	122020	194490	177090	107960	5552600	5187900	5346000	0.0341069
15-Methyl palmitic acid	Lipids	Fatty acyls	270.256	[M-H]-	269.248	269.2	C17H34O2	9	9	9	33415000	34597000	35536000	37565000	37498000	37368000	9	161120	151840	20459000	20361000	20845000	0.0124487
Punicic acid	Lipids	Fatty acyls	278.225	[M+H]+	279.3	95.1	C18H30O2	210480000	209390000	217050000	310150000	315220000	319260000	292750000	295770000	294560000	71722000	68607000	67484000	255030000	251370000	259070000	0.0150949
15-Deoxy-δ-12,14-PGJ2	Lipids	Fatty acyls	316.204	[M+H]+	317.204	299.2	C20H28O3	191070	228790	220430	760450	815830	768380	870350	882840	873770	9	9	9	321320	331810	357180	0.0547476
Stearidonic acid	Lipids	Fatty acyls	276.209	[M+H]+	277.209	135.1	C18H28O2	1579700	1520600	1570300	9	9	9	9	9	9	73183	109190	81952	356220	361040	472590	0.166001
Oleate	Lipids	Fatty acyls	282.256	[M+H]+	283.2	248.2	C18H34O2	58148	43927	45331	47156	79946	60262	52128	40641	42202	31206	113950	43301	22228	17645	19173	0.118561
Octapentaenoic acid	Lipids	Fatty acyls	274.193	[M+H]+	275.2	119.1	C18H26O2	234460	243880	245460	9	9	9	41795	52936	43154	24162	23417	18394	82861	78402	84348	0.0377953
Epoxy eicosapentaenoic acid	Lipids	Fatty acyls	316.203	[M+H]+	317.212	107.049	C20H28O3	17943	18803	17342	16674	24380	17934	22430	16816	28927	17390	10156	10279	24847	26533	22911	0.0731894
Hydroxyeicosapentaenoic acid	Lipids	Fatty acyls	316.203	[M+H]+	317.212	107	C20H28O3	54619	44772	55625	80523	92676	92589	96333	84604	63821	13242	9762.4	10751	57911	62069	59749	0.0347799
Myristoleic acid	Lipids	Fatty acyls	226.193	[M-H]-	225.187	59	C14H26O2	11088000	11157000	11369000	3729400	3856100	3818400	1330400	1326500	1318900	39953	35858	37045	5106100	4739200	5001400	0.0381904
9,10-Dihydroxystearate	Lipids	Fatty acyls	316.261	[M-H]-	315.254	59	C18H36O4	499820	531910	504690	214290	215610	215200	533980	521960	542670	9	9	9	306730	300190	294490	0.0203841
12(S)-Hydroxy-16-heptadecynoic acid	Lipids	Fatty acyls	282.219	[M+H-H2O]+	265.212	81.1	C17H30O3	671610	664170	600000	2141800	2346500	2278800	564670	585400	554630	27851	17090	19609	917140	903940	928350	0.013332
Cis-7-Hexadecenoic acid	Lipids	Fatty acyls	254.225	[M-H]-	253.219	59	C16H30O2	751410	692270	745050	484560	488400	449720	445290	354380	369170	27239	33106	39722	648690	657750	652830	0.00694482
13-Docosenamide	Lipids	Fatty acyls	337.334	[M+H]+	338.338	121.1	C22H43NO	62306	52041	49158	71296	69233	69030	177590	179490	185310	9	9	9	66071	77172	91374	0.162177
Palmitoleic acid ethyl ester	Lipids	Fatty acyls	282.256	[M-H]-	281.243	59	C18H34O2	77732	74247	74972	61394	56121	57615	63635	63732	65543	36836	41210	42347	65503	65946	65994	0.00411291
N-Arachidonoyl-L-alanine	Lipids	Fatty acyls	375.277	[M+H]+	376.279	250.2	C23H37NO3	688010	770090	693220	867650	948950	945040	2268500	2669600	2486900	1581800	1465500	1418200	1381000	1256500	1481300	0.0820265
Palmitoyl ethanolamide	Lipids	Fatty acyls	299.282	[M+H]+	300.288	62.1	C18H37NO2	8204100	6024200	6229100	10852000	11684000	11573000	55791000	44065000	46328000	1449500	1454800	1612200	19909000	14526000	17541000	0.155724
Arachidonoylserinol	Lipids	Fatty acyls	377.293	[M+H-H2O]+	360.288	332.3	C23H39NO3	122550	108390	124700	166280	199260	187800	684400	662770	683960	117180	119460	123640	278850	263330	273050	0.0288584
N-Palmitoylglycine	Lipids	Fatty acyls	313.262	[M+H-2H2O]+	278.245	81.1	C18H35NO3	139070	130110	146920	297050	287210	283850	880720	859720	905260	343470	319950	328220	376070	381610	409890	0.0466083
L-Cystine	Amino acid and its derivatives	Amino acids	240.024	[M-H]-	239.016	152	C6H12N2O4S2	42989	34313	32378	97655	108870	84916	141900	126940	109560	33945	33418	29826	70714	80031	73860	0.0633063
L-Threonine	Amino acid and its derivatives	Amino acids	119.058	[M-H]-	118.05	73.9	C4H9NO3	2709600	2975500	3221500	3359700	3478800	3547800	2868100	3716600	2969400	6100900	5609400	6483400	3569100	3430900	3489200	0.0198435
L-Arginine	Amino acid and its derivatives	Amino acids	174.112	[M-H]-	173.104	131.1	C6H14N4O2	109110000	116200000	123760000	81871000	83385000	77806000	115310000	112200000	116950000	23758000	29049000	28848000	95380000	91061000	88883000	0.0360314
L-Aspartate	Amino acid and its derivatives	Amino acids	133.038	[M-H]-	132.03	88	C4H7NO4	34166000	36490000	35035000	15498000	14986000	15485000	34336000	36688000	32364000	23214000	19576000	21858000	28217000	26950000	26382000	0.0345594
L-Citrulline	Amino acid and its derivatives	Amino acids	175.096	[M-H]-	174.088	131.1	C6H13N3O3	2922900	2822500	2970000	3286400	3177500	2799900	2299700	2315000	2407000	1357600	1337300	1414600	2312700	2299000	2343600	0.0098541
L-Glutamic acid	Amino acid and its derivatives	Amino acids	147.053	[M-H]-	146.045	102	C5H9NO4	348970000	345400000	339020000	479590000	435030000	440070000	99282000	105890000	93428000	205040000	175810000	189120000	286910000	278950000	272330000	0.0261286
L-Phenylalanine	Amino acid and its derivatives	Amino acids	165.079	[M-H]-	164.071	103	C9H11NO2	149410000	142820000	141340000	208620000	199460000	206170000	88578000	86874000	81564000	33559000	32583000	29974000	113100000	111510000	113190000	0.00839289
L-Proline	Amino acid and its derivatives	Amino acids	115.063	[M-H]-	114.056	86	C5H9NO2	78901	68102	61316	120740	92272	126920	51184	37597	37076	138740	121390	110960	86399	69859	91026	0.135005
L-Serine	Amino acid and its derivatives	Amino acids	105.043	[M-H]-	104.035	73.7	C3H7NO3	3922300	4192800	4032800	3844800	4314200	3541100	2584300	3036100	2547000	5842400	5372500	5842200	3963400	3688600	3816100	0.0359743
β-Alanine	Amino acid and its derivatives	Amino acids	89.048	[M-H]-	88.0399	59	C3H7NO2	23024	20810	23927	25193	18844	12520	25060	32570	28685	17509	15493	20455	25854	26427	26907	0.0199721
L-Asparagine anhydrous	Amino acid and its derivatives	Amino acids	132.054	[M-H]-	131.046	114	C4H8N2O3	5943300	6087600	5680000	6134800	5991900	5828700	1436000	1754700	1353400	2420400	2207700	2353900	3586600	3328700	3599600	0.0435924
L-Glutamine	Amino acid and its derivatives	Amino acids	146.069	[M-H]-	145.061	109	C5H10N2O3	27004000	29712000	29880000	23775000	25253000	20782000	5080200	5779600	5113300	129820	120140	141500	13703000	12986000	13567000	0.0283799
L-Homocitrulline	Amino acid and its derivatives	Amino acids	189.111	[M-H]-	188.104	145	C7H15N3O3	618050	652850	610380	1078000	1044000	964720	384070	332810	288310	3149700	2276300	2409600	1076200	968370	953390	0.0670456
L-Homocystine	Amino acid and its derivatives	Amino acids	268.055	[M-H]-	267.047	134	C8H16N2O4S2	2828.2	9975	6410.7	7112.7	9172.7	10302	8128.1	11257	15934	13100	14830	17042	11747	12847	9431.3	0.153727
L-Saccharopine	Amino acid and its derivatives	Amino acids	276.132	[M-H]-	275.124	257	C11H20N2O6	38134000	37263000	35176000	40003000	36968000	35384000	5431800	5233300	4476700	188930000	165580000	160640000	70075000	68923000	64450000	0.0438157
Sarcosine	Amino acid and its derivatives	Amino acids	89.048	[M-H]-	88.0399	45	C3H7NO2	48503	43463	51265	34488	19653	27912	59562	66781	52147	54432	49068	60031	52298	46867	49449	0.0548386
Allysine	Amino acid and its derivatives	Amino acids	145.074	[M-H]-	144.066	126.1	C6H11NO3	538160	719850	706060	366560	429490	469740	487700	687350	547780	171840	135480	91452	307630	392250	373430	0.124187
L-Isoisoleucine	Amino acid and its derivatives	Amino acids	131.095	[M-H]-	130.087	130.1	C6H13NO2	47203000	48955000	46757000	106850000	118750000	103810000	26668000	27937000	30062000	39119000	35853000	46060000	54573000	53986000	56601000	0.0249227
D-Homocysteine	Amino acid and its derivatives	Amino acids	135.035	[M+H]+	136	118.1	C4H9NO2S	1547400	1615700	1605500	3220600	4120000	3547100	1877100	1850500	2150400	1003800	1184200	1175700	1702600	2015100	1984400	0.0906219
Glycine	Amino acid and its derivatives	Amino acids	75.032	[M+H]+	76	30	C2H5NO2	85756	49702	50558	75770	118780	71833	135370	91503	130910	138080	159800	106150	64686	58741	82122	0.177359
L-Tyrosine	Amino acid and its derivatives	Amino acids	181.074	[M+H]+	182.1	136.1	C9H11NO3	174580000	240100000	223290000	257570000	295540000	237560000	197130000	234390000	270200000	123440000	117050000	119660000	202060000	186750000	184070000	0.0508265
L-Lysine	Amino acid and its derivatives	Amino acids	146.106	[M+H]+	147	84	C6H14N2O2	271820000	250630000	248900000	375970000	379500000	367610000	274990000	278350000	274220000	379630000	377370000	387030000	313270000	324510000	339130000	0.0398197
L-Ornithine	Amino acid and its derivatives	Amino acids	168.067	[M-Cl]+	133	116	C5H13ClN2O2	20957000	20545000	21737000	67585000	69402000	67239000	14980000	15120000	14738000	587150	619920	629210	28999000	28647000	29702000	0.0184484
L-Alanine	Amino acid and its derivatives	Amino acids	89.048	[M+H]+	90.048	44	C3H7NO2	10250000	6380600	6545000	7753000	5889000	8903200	15183000	11660000	14693000	5815700	7698700	7143400	5649800	5500600	6351400	0.077873
L-Histidine	Amino acid and its derivatives	Amino acids	155.07	[M+H]+	156.1	110	C6H9N3O2	247370000	209960000	199440000	312810000	312500000	298350000	223760000	215890000	216850000	53532000	50389000	51927000	208330000	204500000	203710000	0.0120239
L-Methionine	Amino acid and its derivatives	Amino acids	149.051	[M+H]+	150	104	C5H11NO2S	1806700	2134400	2236400	3941400	5794000	3686100	2367500	2564600	2685800	3709100	3734700	3588900	3236400	3101300	2930400	0.0496376
L-Tryptophan	Amino acid and its derivatives	Amino acids	204.09	[M+H]+	205.1	146	C11H12N2O2	78225000	81022000	78641000	100990000	107380000	102740000	97581000	100640000	99434000	132860000	132880000	139930000	114860000	110660000	112290000	0.0188046
L-Valine	Amino acid and its derivatives	Amino acids	117.079	[M+H]+	118.1	72.1	C5H11NO2	359290000	321690000	330910000	429640000	489070000	490380000	279000000	236930000	265900000	202780000	239580000	230930000	352620000	322580000	295950000	0.0875831
L-Cysteine	Amino acid and its derivatives	Amino acids	121.02	[M+H]+	122.02	76	C3H7NO2S	118200	69570	81543	101230	88265	93334	134020	66204	68460	28352	22809	5694	81509	94993	63972	0.194049
Homo-L-arginine	Amino acid and its derivatives	Amino acids	188.127	[M+H]+	189	144	C7H16N4O2	62512000	50737000	49900000	84865000	69320000	97260000	78994000	66963000	69386000	4548500	4652200	4154000	61013000	43401000	45022000	0.195418
L-Norleucine	Amino acid and its derivatives	Amino acids	131.095	[M+H]+	132.102	132.1	C6H13NO2	11345000	10483000	11036000	16735000	17984000	17193000	14705000	16027000	15777000	15533000	15495000	16403000	15125000	16217000	15757000	0.0349213
DL-Leucine	Amino acid and its derivatives	Amino acids	131.095	[M+H]+	132.095	86	C6H13NO2	263530000	322370000	278730000	286400000	381180000	332820000	184940000	229680000	233400000	245020000	239480000	267230000	249150000	236670000	282600000	0.0927206
DL-O-Tyrosine	Amino acid and its derivatives	Amino acids	165.079	[M+H]+	166.085	120	C9H11NO2	520080000	495240000	523520000	578180000	593550000	605090000	445730000	429280000	420570000	363930000	400940000	406530000	459280000	469930000	460650000	0.0125061
L-Isoleucine	Amino acid and its derivatives	Amino acids	131.095	[M+H]+	132.092	86.0973	C6H13NO2	375040000	436790000	379060000	594880000	530270000	493430000	327980000	379100000	313580000	479390000	436590000	414100000	462550000	435950000	483070000	0.051301
L-Homophenylalanine	Amino acid and its derivatives	Amino acids	179.095	[M-H]-	178.088	58	C10H13NO2	75176	82321	81899	22328	29274	25958	75320	80221	81488	11943	11351	12696	42632	43601	44502	0.0214603
D-Ornithine	Amino acid and its derivatives	Amino acids	132.09	[M+Na]+	155.079	59	C5H12N2O2	4308400	2616300	3983000	5628200	4853300	4630100	3606400	2365200	2845200	3567500	3493200	3457600	4374800	3494800	3513000	0.132544
L-Pyroglutamic acid	Amino acid and its derivatives	Amino acid derivatives	129.043	[M-H]-	128.035	82	C5H7NO3	1369400	1152800	1127900	2220200	2445100	2956000	7547900	7156900	6577900	7291400	9244600	7387300	4226600	4465000	4670600	0.0498874
3-Hydroxy-3-methylglutaric acid	Amino acid and its derivatives	Amino acid derivatives	162.053	[M-H]-	161.045	101	C6H10O5	1952000	2073200	2283800	3057700	3285500	3277800	1800300	2180900	1922700	1583600	1801300	1643900	1986200	1959600	2125400	0.0440003
3-N-Methyl-L-histidine	Amino acid and its derivatives	Amino acid derivatives	187.096	[M-NH4]-	169	151	C7H11N3O2	175030	239550	228640	334680	357180	258040	104830	121910	123840	406300	409890	404180	233630	216260	231010	0.0412586
4-Hydroxy-L-glutamic acid	Amino acid and its derivatives	Amino acid derivatives	163.032	[M-H]-	162.04	144	C5H9NO5	114340	148750	115250	393890	393310	341850	224750	193930	173960	959580	1009300	1065500	324980	284800	251580	0.128013
Hexanoyl glycine	Amino acid and its derivatives	Amino acid derivatives	173.105	[M-H]-	172.097	74	C8H15NO3	34025	30085	33758	54960	57532	54222	8959	9095.6	5943.8	222720	213310	230340	60458	64332	62173	0.031149
L-Cystathionine	Amino acid and its derivatives	Amino acid derivatives	222.067	[M-H]-	221.06	134	C7H14N2O4S	1879900	2092800	1628500	4675400	5581600	4595100	778850	740960	686440	186570	193710	177380	1553300	1418200	1509400	0.04614
Methionine sulfoxide	Amino acid and its derivatives	Amino acid derivatives	165.046	[M-H]-	164.038	100	C5H11NO3S	24749	45619	32201	93392	66627	56158	35555	39629	28541	888900	719430	852280	127340	120720	117370	0.0416517
N6-Acetyl-L-lysine	Amino acid and its derivatives	Amino acid derivatives	188.116	[M-H]-	187.108	145	C8H16N2O3	627890	510570	410730	1285200	1209800	1257000	2750300	1181600	1785300	1559300	1353000	1097700	1623100	1783100	1762600	0.0505322
N-Acetyl-L-leucine	Amino acid and its derivatives	Amino acid derivatives	173.105	[M-H]-	172.097	130	C8H15NO3	3100100	3425100	3181600	39641000	40433000	40651000	1792900	1867500	1745800	7252400	7272300	7282000	12664000	12422000	12740000	0.0131706
N-Acetyl-L-tyrosine	Amino acid and its derivatives	Amino acid derivatives	223.085	[M-H]-	222.077	180	C11H13NO4	1083700	1118100	1104800	8343100	8949200	8564200	3319800	3334100	3274400	1764500	1757700	1822500	3036800	3085400	3142600	0.0171482
N-Isovaleroylglycine	Amino acid and its derivatives	Amino acid derivatives	159.09	[M-H]-	158.082	74	C7H13NO3	24843	26373	27643	160810	153330	147000	32416	41086	38497	339760	330060	358530	163910	167660	168560	0.0147938
N-Phenylacetylglycine	Amino acid and its derivatives	Amino acid derivatives	193.074	[M-H]-	192.066	91	C10H11NO3	537200	585070	534760	1039500	1044100	1038400	212550	212070	183230	4308600	4265800	4290500	1758500	1709100	1796000	0.0248417
N-Propionylglycine	Amino acid and its derivatives	Amino acid derivatives	131.058	[M-H]-	130.05	84	C5H9NO3	1194600	1164700	1150200	2709100	2939800	2787500	684220	677530	710100	1003600	946430	1128600	1352300	1397100	1379000	0.0163772
Nα-Acetyl-L-arginine	Amino acid and its derivatives	Amino acid derivatives	216.122	[M-H]-	215.114	173	C8H16N4O3	69360	75233	79670	70498	135860	148570	149140	159830	230370	107270	105690	98006	99917	108340	91072	0.0865422
O-Phospho-L-serine	Amino acid and its derivatives	Amino acid derivatives	185.009	[M-H]-	184.001	97	C3H8NO6P	627740	709690	627010	389110	439600	419420	362530	374980	412980	884540	866390	844880	551140	538700	640900	0.0966559
S-Sulfo-L-cysteine	Amino acid and its derivatives	Amino acid derivatives	200.977	[M-H]-	199.969	136	C3H7NO5S2	84102	70256	63350	40627000	41179000	45218000	1169000	1094000	1020000	73819	98485	94457	9386500	9355100	9696900	0.0199301
Trans-4-hydroxy-L-proline	Amino acid and its derivatives	Amino acid derivatives	131.058	[M-H]-	130.05	84	C5H9NO3	1194600	1164700	1150200	2709100	2939800	2787500	684220	677530	710100	1003600	946430	1128600	1352300	1397100	1379000	0.0163772
N-Acetylphenylalanine	Amino acid and its derivatives	Amino acid derivatives	207.1	[M-H]-	206.082	147.2	C11H13NO3	507820	506780	526430	204310	213120	193560	101340	90307	100760	113620	116830	113800	232070	227950	242640	0.0323513
1-Methylhistidine	Amino acid and its derivatives	Amino acid derivatives	169.085	[M-H]-	168.077	151.1	C7H11N3O2	132080	113610	150120	106590	69639	98077	257970	211310	235830	152000	306900	321280	200280	166320	225070	0.149546
2-Aminoisobutyric acid	Amino acid and its derivatives	Amino acid derivatives	103.063	[M-H]-	102.056	73	C4H9NO2	2630500	2430600	2499100	3474900	3011500	3180300	69692	75245	80236	16533	16849	19493	1662500	1686700	1481400	0.0696798
3,7-Dimethyluric acid	Amino acid and its derivatives	Amino acid derivatives	196.06	[M-H]-	195.052	180	C7H8N4O3	176640	191130	168710	121950	133060	101530	151390	149980	145560	9	9	9	111770	81447	89986	0.165636
3-Aminoisobutanoic acid	Amino acid and its derivatives	Amino acid derivatives	103.063	[M-H]-	102.056	73	C4H9NO2	2630500	2430600	2499100	3474900	3011500	3180300	69692	75245	80236	16533	16849	19493	1662500	1686700	1481400	0.0696798
Homogentisic acid	Amino acid and its derivatives	Amino acid derivatives	168.042	[M-H]-	167.034	123.1	C8H8O4	716200	786580	898480	369980	422010	360660	1072100	1028600	1034100	422530	391390	392720	301850	351670	317680	0.0786315
Kinurenine	Amino acid and its derivatives	Amino acid derivatives	208.085	[M-H]-	207.077	144	C10H12N2O3	17869	22626	14675	42827	51241	45756	100810	92128	89777	7920.8	6617.7	7760.2	31029	34814	32175	0.0594061
Kynurenic acid	Amino acid and its derivatives	Amino acid derivatives	189.043	[M-H]-	188.035	144	C10H7NO3	767020	799720	773640	340180	359420	337400	379870	421640	370240	440720	444030	463810	471450	438170	455200	0.0365796
N-Acetylglycine	Amino acid and its derivatives	Amino acid derivatives	117.043	[M-H]-	116.035	74	C4H7NO3	12423	15209	20774	126480	122910	162270	734540	768310	730140	723590	594890	627310	416760	447660	455600	0.0466354
N-Acetylthreonine	Amino acid and its derivatives	Amino acid derivatives	161.069	[M-H]-	160.061	98	C6H11NO4	253400	208990	199300	614080	555250	710220	419910	376310	388330	613310	612150	764430	476800	442300	495050	0.0568304
N8-Acetylspermidine	Amino acid and its derivatives	Amino acid derivatives	189.184	[M-H]-	188.176	171	C9H23N3O	140430	146270	159050	160770	139210	148500	131430	150370	119830	67505	46294	44151	121290	95460	127050	0.146807
1-Methyluric acid	Amino acid and its derivatives	Amino acid derivatives	182.044	[M-H]-	181.036	138	C6H6N4O3	55137	47454	54676	48574	63249	61421	44664	32163	29770	165510	154340	200510	103650	100690	92820	0.0565093
N-Acetylmethionine	Amino acid and its derivatives	Amino acid derivatives	191.062	[M-H]-	190.054	84	C7H13NO3S	458210	478470	466240	511150	544940	532440	476910	466620	462840	95299	85308	94241	338530	354200	371300	0.0462117
Acetyl tryptophan	Amino acid and its derivatives	Amino acid derivatives	246.1	[M-H]-	245.093	203.2	C13H14N2O3	11119	6727.8	15457	751140	572820	463250	812950	540530	541080	21009	33159	8962.9	312470	333740	251330	0.142998
N-Lactoyl-phenylalanine	Amino acid and its derivatives	Amino acid derivatives	237.1	[M-H]-	236.092	88	C12H15NO4	6017800	6211800	6090000	2022400	2084300	2092100	2484000	2596600	2501200	1265800	1299500	1320300	2821800	2965500	2931600	0.0258461
N-Acetyl-L-alanine	Amino acid and its derivatives	Amino acid derivatives	131.058	[M-H]-	130.05	88	C5H9NO3	1755200	1891400	1843100	4438800	5088700	4955600	2130500	2322700	2112900	2191400	2277200	2639700	2541600	2656900	2632300	0.0232642
N-Acetylvaline	Amino acid and its derivatives	Amino acid derivatives	159.089	[M-H]-	158.082	114.1	C7H13NO3	213870	266970	234350	2780800	2908800	2816300	137250	201770	139880	313000	309490	326700	779610	801420	797820	0.0147451
O-Acetyl-L-serine	Amino acid and its derivatives	Amino acid derivatives	147.053	[M-H]-	146.045	59	C5H9NO4	377620	370710	374990	503570	557170	478680	433710	424050	385760	548530	476160	477030	376620	426020	398000	0.0619026
N-(2-Methylbenzoyl)glycine	Amino acid and its derivatives	Amino acid derivatives	193.074	[M-H]-	192.066	91	C10H11NO3	537200	585070	534760	1039500	1044100	1038400	212550	212070	183230	4308600	4265800	4290500	1758500	1709100	1796000	0.0248417
N-Acetyl-beta-alanine	Amino acid and its derivatives	Amino acid derivatives	131.058	[M-H]-	130.05	87.9	C5H9NO3	989670	1054500	1127600	2811000	3206700	3038800	1413500	1419600	1262600	1531900	1526200	1760100	1675100	1689200	1694900	0.00604403
N-Methyl-L-glutamate	Amino acid and its derivatives	Amino acid derivatives	161.069	[M-H]-	160.061	142	C6H11NO4	586160	687530	631090	876600	800160	804700	413990	419840	411090	3050500	2319700	2634600	787210	833500	782310	0.0352638
N-Methyl-D-aspartic acid	Amino acid and its derivatives	Amino acid derivatives	147.053	[M-H]-	146.045	114.9	C5H9NO4	20910	30855	18397	8445.7	11515	10909	4712.7	10844	19409	5824.8	2194.6	9	9020.5	13199	10038	0.202646
L-Methionine sulfoximine	Amino acid and its derivatives	Amino acid derivatives	180.057	[M-H]-	179.049	78.1	C5H12N2O3S	110380	103000	111230	103640	114680	105170	52307	44330	54868	9	9	9	51839	50783	48452	0.0344143
N-Amidino-L-aspartate	Amino acid and its derivatives	Amino acid derivatives	175.059	[M-H]-	174.052	131.9	C5H9N3O4	7897900	7539400	7661500	5743200	5882900	5106500	7197200	7245000	7587400	1470400	1599200	1548200	6055100	5666700	5892300	0.0332196
3-Nitro-L-tyrosine	Amino acid and its derivatives	Amino acid derivatives	226.059	[2M-H]-	451.11	181.1	C9H10N2O5	17756	9	9	9	9	9	9	9	9	109270	93501	70288	57563	59427	54551	0.0430291
L-Tyrosine methyl ester 4-sulfate	Amino acid and its derivatives	Amino acid derivatives	275.046	[M-H]-	274.039	194.1	C10H13NO6S	9	9	9	9	9	9	53539	52340	55508	394420	364670	392550	144200	128510	128320	0.0681792
3-(Pyrazol-1-yl) -L-alanine	Amino acid and its derivatives	Amino acid derivatives	155.069	[M-H]-	154.062	93	C6H9N3O2	32475000	32492000	31776000	53255000	50804000	53343000	49760000	46220000	46101000	7239600	7065800	6918200	36355000	35210000	36053000	0.0165424
N-Carbamoyl-L-aspartate	Amino acid and its derivatives	Amino acid derivatives	176.13	[M-H]-	175.04	88	C5H8N2O5	27848	38328	30707	52184	60699	52717	184340	183310	153500	194350	265660	234140	129760	139510	124020	0.0597348
5-Hydroxy-L-tryptophan	Amino acid and its derivatives	Amino acid derivatives	220.085	[M+H]+	221.1	204	C11H12N2O3	714580	660770	644590	383620	390740	396820	272960	264340	315830	9	9	9	243660	258230	249730	0.0292117
L-Dopa	Amino acid and its derivatives	Amino acid derivatives	197.069	[M+H]+	198.069	152	C9H11NO4	891300	1632400	1071600	1057000	2001500	1181400	701640	1148400	776980	15382000	13331000	13944000	3852700	2781500	3930900	0.182362
N,N-Dimethylglycine	Amino acid and its derivatives	Amino acid derivatives	103.063	[M+H]+	104	58	C4H9NO2	62341000	63842000	62580000	49446000	51481000	48185000	32059000	28969000	30923000	16743000	16729000	17100000	37618000	39178000	38711000	0.0207951
N-Acetyl-L-glutamic acid	Amino acid and its derivatives	Amino acid derivatives	189.064	[M+H]+	190.1	130	C7H11NO5	1941700	2177000	1380800	14874000	11080000	13094000	22570000	25102000	18810000	1531600	1523800	1283300	9350800	8553300	10646000	0.11098
Phenylacetyl-L-glutamine	Amino acid and its derivatives	Amino acid derivatives	264.111	[M+H]+	265.1	130	C13H16N2O4	56590	45312	50197	644890	714460	688520	1491400	1519900	1504000	9876.1	14010	25527	479730	487800	479320	0.00991527
S-(5-Adenosyl)-L-homocysteine	Amino acid and its derivatives	Amino acid derivatives	384.122	[M+H]+	385	250	C14H20N6O5S	4892600	4773800	5268100	14189000	14558000	15975000	10997000	11998000	11227000	22639000	23040000	21692000	16566000	16882000	15877000	0.0312564
5-Aminovaleric acid	Amino acid and its derivatives	Amino acid derivatives	117.079	[M+H]+	118.2	101	C5H11NO2	1034300	764310	791960	614440	595050	726000	591980	456860	481600	267400	409360	229880	706280	516450	501680	0.198505
6-Aminocaproic acid	Amino acid and its derivatives	Amino acid derivatives	131.095	[M+H]+	132.095	86	C6H13NO2	263530000	322370000	278730000	286400000	381180000	332820000	184940000	229680000	233400000	245020000	239480000	267230000	249150000	236670000	282600000	0.0927206
7-Methyluric acid	Amino acid and its derivatives	Amino acid derivatives	182.044	[M+H]+	183	105	C6H6N4O3	3151600	3066900	2988600	3037700	2695200	2794500	3119500	3026300	3164000	2695100	2688700	2713400	3391500	3077700	3078300	0.0568734
N'-Formylkynurenine	Amino acid and its derivatives	Amino acid derivatives	236.08	[M+H]+	237.1	192	C11H12N2O4	9	9	9	9	9	9	3501700	3354900	3209800	9	9	9	637620	534600	728410	0.153059
γ-Aminobutyric acid	Amino acid and its derivatives	Amino acid derivatives	103.063	[M+H]+	104.06	68.8	C4H9NO2	6154100	7340500	7623200	2463900	2806500	2686000	4071000	3313900	3408300	594920	749470	488790	3936600	3230400	2833700	0.167581
Xanthurenic acid	Amino acid and its derivatives	Amino acid derivatives	205.038	[M+H]+	206.1	178	C10H7NO4	9	9	9	9	9	9	9	9	9	430940	431330	410180	150180	180560	174010	0.0950258
N-Alpha-acetyllysine	Amino acid and its derivatives	Amino acid derivatives	188.116	[M+H]+	189.116	84.1	C8H16N2O3	191540000	210540000	211320000	196510000	224700000	181320000	161000000	165500000	161650000	151680000	150000000	150830000	155300000	189410000	187360000	0.107857
N-Acetyl-L-histidine	Amino acid and its derivatives	Amino acid derivatives	197.08	[M+H]+	198.08	110.1	C8H11N3O3	434260	460680	443360	716140	770860	753750	5845500	5844000	5926000	271580	239490	286070	2159400	2101300	2132800	0.0136472
L-Phenylalanyl-L-proline	Amino acid and its derivatives	Amino acid derivatives	262.132	[M+H]+	263.132	70.1	C14H18N2O3	911620	744580	622420	768030	782780	797500	1214900	1036600	1176900	4433300	4043500	4587800	1926000	2528600	2038300	0.148062
L-Tyrosine methyl ester	Amino acid and its derivatives	Amino acid derivatives	195.09	[M+H]+	196.2	136.3	C10H13NO3	21329000	20771000	19858000	10076000	9619400	10086000	19008000	20972000	18569000	2106500	2786200	2738200	9954200	9693400	9791800	0.013421
Methylcysteine	Amino acid and its derivatives	Amino acid derivatives	135.035	[M+H]+	136.2	119.1	C4H9NO2S	33487000	44490000	44273000	58213000	82458000	60166000	57240000	67889000	74584000	92385000	84181000	101570000	59327000	68953000	68947000	0.0845094
Nα-Acetyl-L-glutamine	Amino acid and its derivatives	Amino acid derivatives	188.183	[M+H]+	189.1	130.1	C7H12N2O4	88881000	99637000	97498000	75203000	77079000	82771000	70823000	66000000	69154000	84208000	82316000	84805000	84209000	80271000	79895000	0.0293347
N-Methylalanine	Amino acid and its derivatives	Amino acid derivatives	103.063	[M+H]+	104	58.1	C4H9NO2	62341000	63842000	62580000	49446000	51481000	48185000	32059000	28969000	30923000	16743000	16729000	17100000	37618000	39178000	38711000	0.0207951
O-Succinyl-L-homoserine	Amino acid and its derivatives	Amino acid derivatives	219.074	[M+H]+	220.2	102	C8H13NO6	41645	35239	20118	46310	47290	57076	3331600	2844800	3490000	9	9	9	890740	797370	766480	0.0790703
N-Alpha-acetyl-L-asparagine	Amino acid and its derivatives	Amino acid derivatives	174.064	[M+H]+	175.3	158.3	C6H10N2O4	721700	540900	763100	527250	459320	522430	561990	646640	568620	267840	291250	235470	781860	563260	745570	0.168097
L-Tryptophanamide	Amino acid and its derivatives	Amino acid derivatives	203.106	[M+H]+	204.3	159.3	C11H13N3O	208860	249870	199680	388070	402510	362420	276460	339700	363090	259800	282060	253500	302500	299610	303400	0.00656037
(S)-β-Aminoisobutyric acid	Amino acid and its derivatives	Amino acid derivatives	103.063	[M+H]+	104	87	C4H9NO2	62341000	63842000	62580000	49446000	51481000	48185000	32059000	28969000	30923000	16743000	16729000	17100000	37618000	39178000	38711000	0.0207951
(R)-(-)-2-Phenylglycine	Amino acid and its derivatives	Amino acid derivatives	137.084	[M-H2O+H]+	120.073	77	C8H11NO	135990000	130480000	137230000	171500000	184090000	185380000	84010000	82528000	83706000	50916000	58701000	60518000	118120000	126090000	122050000	0.0326418
N-Methyl-α-aminoisobutyric acid	Amino acid and its derivatives	Amino acid derivatives	117.079	[2M+H]+	235.2	118.1	C5H11NO2	336820000	308160000	300540000	294510000	274240000	353410000	373280000	329510000	347340000	365170000	400160000	363720000	366370000	286230000	309010000	0.12883
S-Adenosyl-L-methionine	Amino acid and its derivatives	Amino acid derivatives	399.144	[M+H]+	399.142	250.1	C15H22N6O5S	1088000	1403100	1356000	1274600	1760300	1103100	36659	25265	11800	8888.5	7302.8	13686	277570	466860	432850	0.257148
(2S, 3S) -3-Methylphenylalanine	Amino acid and its derivatives	Amino acid derivatives	179.095	[M+H]+	180.101	120.1	C10H13NO2	347960	318040	307830	901470	954800	976080	297080	319750	303410	1525900	1479200	1478300	1048600	992510	983040	0.0351521
Palythene	Amino acid and its derivatives	Amino acid derivatives	284.137	[M+H]+	285.1	197.1	C13H20N2O5	52247	9	9	9	9	9	9	9	9	992130	837460	912540	291010	280840	331720	0.0893931
Mycosporine-serinol	Amino acid and its derivatives	Amino acid derivatives	261.121	[M+H]+	262.128	152.1	C11H19NO6	90938	141070	78087	224870	247280	210100	419830	492520	536530	9	9	9	186350	137130	143240	0.172445
Mycosporine-glutaminol	Amino acid and its derivatives	Amino acid derivatives	302.32	[M+H]+	303	189	C13H22N2O6	3049100	3053300	3201000	3946600	5115600	4370200	3619600	3734400	3758600	211520	175520	39563	2458900	2965700	2977400	0.105702
Asterina 330	Amino acid and its derivatives	Amino acid derivatives	288.132	[M+H]+	289.139	230.1	C12H20N2O6	102530	55808	66019	69837	137940	67922	228970	247960	180240	166030	239640	240820	159860	139090	154730	0.0715424
Cis-4-Hydroxy-D-proline	Amino acid and its derivatives	Amino acid derivatives	131.058	[M+H]+	132	86	C5H9NO3	377010	445090	492050	551410	621380	564260	476380	460960	458850	20197000	20393000	21816000	7487100	7979000	7417500	0.0401259
5-Methoxytryptophan	Amino acid and its derivatives	Amino acid derivatives	191.095	[M+H]+	192	174	C11H13NO2	9	9	9	13962	12583	16482	15019	8790.4	12367	173050	179960	170640	48884	45411	50134	0.0508306
N5-(L-1-Carboxyethyl)-L-ornithine	Amino acid and its derivatives	Amino acid derivatives	204.111	[M-H-H2O]-	185.091	113	C8H16N2O4	272230	290710	303710	324830	341040	367410	173450	185830	194020	708420	724360	688540	341040	354330	307560	0.0720899
γ-Glutamyl-L-putrescine	Amino acid and its derivatives	Amino acid derivatives	217.143	[M+H-H2O]+	200.136	99	C9H19N3O3	9	9	9	9	9	9	9	9	9	11024000	15119000	10914000	3774800	3677100	3108800	0.102165
N5-Phenyl-L-glutamine	Amino acid and its derivatives	Amino acid derivatives	222.1	[M+Na]+	245.088	86.1	C11H14N2O3	575880	706700	677860	1835100	1862200	1814700	1287100	1270200	1228200	7854800	7887300	7842700	3166700	3262500	3219000	0.0149149
S-(Indolylmethylthiohydroximoyl)-L-cysteine	Amino acid and its derivatives	Amino acid derivatives	293.083	[M+H+HCOOH]+	340.1	240.1	C13H15N3O3S	9	9	9	9	9	9	9	9	9	79201	105960	77986	82676	72334	68599	0.097836
S-(Hercyn-2-yl)-L-cysteine S-oxide	Amino acid and its derivatives	Amino acid derivatives	333.123	[M+Na]+	356.118	224.1	C12H21N4O5S	47677	95492	87633	550070	637470	638210	5475800	5464400	5181300	2289300	2984900	3199700	2048100	2400800	2361200	0.0851164
4-Phosphopantothenoylcysteine	Amino acid and its derivatives	Amino acid derivatives	402.086	[M-H-H2O]-	383.061	134	C12H23N2O9PS	1577800	1526600	1662600	3238900	4367700	4370800	2608600	2357100	2365000	1336500	1355400	1615500	1904800	2203000	2167800	0.0779006
5-Phosphonooxy-L-lysine	Amino acid and its derivatives	Amino acid derivatives	242.067	[M+Cl]-	277.032	97	C6H15N2O6P	439030	338150	372160	952200	668460	759560	1524400	1302700	1172700	469980	395460	393530	829920	748730	965360	0.129058
N-Acetyl-L-citrulline	Amino acid and its derivatives	Amino acid derivatives	217.106	[M+H+HCOOH]+	264.121	195.1	C8H15N3O4	155840	213160	231820	119400	151350	109360	275750	354540	310950	29071	31663	23519	113310	115170	94573	0.105798
5-Hydroxylysine	Amino acid and its derivatives	Amino acid derivatives	162.1	[M-H+CH3CN]-	202.119	157.1	C6H14N2O3	50300000	50292000	49390000	45763000	44476000	44673000	52359000	49346000	50158000	47298000	45234000	46163000	48135000	48504000	47875000	0.00656137
Nε,Nε,Nε-TriMethyllysine	Amino acid and its derivatives	Amino acid derivatives	188.152	[M+H]+	189.157	166.1	C9H20N2O2	13031000	15000000	14402000	11408000	12818000	12185000	9811700	9775900	10117000	9277000	9548200	10019000	11011000	11831000	11576000	0.0365785
N-(Phenylacetyl)-L-phenylalanine	Amino acid and its derivatives	Amino acid derivatives	283.121	[M+H]+	284.125	120.1	C17H17NO3	145830	150610	145790	2139900	2277700	2214200	1892900	1870500	1856800	136050	128410	133140	1120900	1142600	1141400	0.0107464
NG,NG-Dimethyl-L-arginine	Amino acid and its derivatives	Amino acid derivatives	202.143	[M+H]+	203.148	114	C8H18N4O2	11801000	12236000	11914000	11617000	11470000	11933000	8430900	8586400	8420900	6380600	6936300	6233200	10983000	9932200	10028000	0.0563293
L-α-Aspartyl-L-phenylalanine	Amino acid and its derivatives	Small peptides	280.106	[M-H]-	279.098	164	C13H16N2O5	157320	170860	157730	115490	103930	99270	78084	74605	77444	1265500	1270300	1379300	514270	539370	555190	0.0384776
D-Alanyl-D-alanine	Amino acid and its derivatives	Small peptides	160.085	[M-H]-	159.077	88	C6H12N2O3	41790	45209	47274	48083	41859	42965	85518	129670	93798	383050	392510	397510	91245	95444	89245	0.0343978
Glycyl-L-proline	Amino acid and its derivatives	Small peptides	172.085	[M-H]-	171.077	114	C7H12N2O3	54283	62882	65359	121230	122080	86415	60873	53070	46089	5589500	4909900	5303300	559900	497050	489060	0.075289
L-Carnosine	Amino acid and its derivatives	Small peptides	226.107	[M-H]-	225.099	154	C9H14N4O3	41292	61801	68646	118710	133190	93179	172470	145670	140560	624170	611120	668240	232680	228890	216180	0.0382553
N-Glycyl-L-leucine	Amino acid and its derivatives	Small peptides	188.116	[M-H]-	187.108	130	C8H16N2O3	253490	257700	254780	657010	807960	660310	1301500	1450400	1528900	940290	922050	1101700	795690	796860	822730	0.0189854
γ-Glutamyl-cysteine	Amino acid and its derivatives	Small peptides	250.062	[M-H]-	249.055	128	C8H14N2O5S	370770	343050	332750	406840	485900	450750	588050	469290	520370	104150	99657	98175	280890	284220	283200	0.00603365
γ-Glutamyl-leucine	Amino acid and its derivatives	Small peptides	260.137	[M-H]-	259.129	130.1	C11H20N2O5	4244600	4576600	4514900	60584000	62667000	60962000	7190000	7344500	7213600	2189300	2219100	2315600	16257000	15536000	16127000	0.0240575
Cysteine-glutathione disulfide	Amino acid and its derivatives	Small peptides	426.088	[M-H]-	425.08	303.9	C13H22N4O8S2	1173400	1077600	883360	2224900	1944700	1887900	242770	533350	552030	279000	127180	204450	835860	910390	1066500	0.125536
L-Tryptophyl-L-glutamic acid	Amino acid and its derivatives	Small peptides	333.132	[M-H]-	332	203	C16H19N3O5	53443	56304	54687	45965	51296	42582	40848	44170	32837	257860	254150	241560	100800	90022	99508	0.060813
Glycyl-L-phenylalanine	Amino acid and its derivatives	Small peptides	222.1	[M-H]-	221.093	164.1	C11H14N2O3	81629	81354	75508	213030	214710	214350	331440	382380	346070	239010	192570	230650	213090	199200	192560	0.0519609
5-L-Glutamyl-L-alanine	Amino acid and its derivatives	Small peptides	218.09	[M+H]+	219	202	C8H14N2O5	613840	619410	540930	2888900	3251000	3194300	1018300	1087200	915420	171490	185840	224670	1103200	1312800	1322400	0.099409
Oxidized glutathione	Amino acid and its derivatives	Small peptides	612.152	[M+H]+	613.152	484	C20H32N6O12S2	29744000	34895000	38481000	8544800	10885000	9317700	1368100	1792800	1833100	3801100	3808800	5855400	6907300	8646500	9103400	0.140985
Glutathione reducedform	Amino acid and its derivatives	Small peptides	307.084	[M+H]+	308	233	C10H17N3O6S	1260800	1876400	1954700	2568500	2143900	2023000	133500	268070	181880	186760	326770	322830	683260	701390	682310	0.0156057
L-Phenylalanyl-L-phenylalanine	Amino acid and its derivatives	Small peptides	312.147	[M+H]+	313.4	166	C18H20N2O3	820690	844950	843770	1531700	1603600	1604000	443910	438150	418080	272000	287460	259590	746150	812410	797430	0.044246
L-Alanyl-L-lysine	Amino acid and its derivatives	Small peptides	217.14	[M+H]+	218.1	84.4	C9H19N3O3	4291400	4443300	5180400	6351400	6859700	6285200	18437000	20198000	21022000	12132000	11745000	12409000	11063000	12066000	12777000	0.0719492
Glycyl-DL-phenylalanine	Amino acid and its derivatives	Small peptides	222.1	[M+H]+	223.2	120.2	C11H14N2O3	4293800	4135300	4129300	10439000	9315200	10377000	20583000	19324000	19757000	27983000	29787000	26382000	17125000	17717000	17700000	0.0192412
Threoninyl-phenylalanine	Amino acid and its derivatives	Small peptides	266.127	[M+H]+	267.124	120.1	C13H18N2O4	1302800	1377500	1329800	1190700	1280200	1207100	1722000	1603400	1627300	6345600	6737400	6830200	3268900	3265800	3247000	0.00363461
Valyl-leucine	Amino acid and its derivatives	Small peptides	230.163	[M+H]+	231.161	72.1	C11H22N2O3	1227000	1531000	1330200	3970700	4112200	3687800	2000800	2081200	1964600	13350000	12282000	13401000	5446500	5368900	5903700	0.0518537
L-Valyl-L-phenylalanine	Amino acid and its derivatives	Small peptides	264.147	[M+H]+	265.145	72.1	C14H20N2O3	2206900	2280500	2247500	4178000	4350300	4335700	1593400	1612800	1605600	9746800	9543800	10058000	5008400	4879100	5076300	0.0200846
Glycyl-L-valine	Amino acid and its derivatives	Small peptides	174.1	[M+H]+	175.1	158	C7H14N2O3	2775000	3124300	3259900	2462900	2749800	2303200	2946600	2896400	2796600	438650	408710	503770	2043000	2229700	2303800	0.0613047
Alanyl-dl-leucine	Amino acid and its derivatives	Small peptides	202.132	[M+H]+	203.129	86.1	C9H18N2O3	9	9	9	9	9	9	51281	75562	42881	3498600	3275400	3364900	937920	1031600	1046500	0.0585482
Glutathione	Amino acid and its derivatives	Small peptides	612.151	[M+H]+	613.2	355.1	C20H32N6O12S2	95903000	92448000	99704000	36787000	36512000	32986000	4471900	5045600	4508200	13278000	17246000	17202000	34715000	37300000	34333000	0.0455316
L-Leucyl-L-glycine	Amino acid and its derivatives	Small peptides	188.116	[M+H]+	189.114	86.1	C8H16N2O3	394980	328760	398470	785020	986830	984740	681380	790700	745730	15105000	13314000	11118000	5677500	5483500	4957700	0.0693159
Alanyl-tyrosine	Amino acid and its derivatives	Small peptides	252.111	[M+H]+	253.118	136.1	C12H16N2O4	589070	714080	699490	5517100	4840500	5233700	11039000	11879000	11290000	9	9	9	3781600	4004200	3928100	0.0289759
Anserine	Amino acid and its derivatives	Small peptides	240.122	[M+H]+	241	109	C10H16N4O3	18734	39094	23531	61820	39018	38983	18419	40429	51714	3495100	3304800	3336200	542840	480690	647750	0.151567
L-Leucyl-L-valine	Amino acid and its derivatives	Small peptides	230.163	[M+H]+	231	86	C11H22N2O3	891560	803750	790520	1497900	1794900	1941000	1568100	1466800	1516300	28922000	35461000	35951000	10378000	10935000	10730000	0.0263753
L-Phenylalanyl-L-asparagine	Amino acid and its derivatives	Small peptides	279.122	[M+H]+	280	120	C13H17N3O4	207620	218120	237240	568400	542690	569180	153670	149700	141800	207490	168480	172900	326470	299970	311680	0.0424673
L-Phenylalanyl-L-methionine	Amino acid and its derivatives	Small peptides	296.119	[M+H]+	297	120	C14H20N2O3S	617070	629610	625810	7749200	7908000	7945700	1347400	1286300	1323300	265740	214820	197740	2356200	2315800	2439600	0.0266321
Glutamyl-methionine	Amino acid and its derivatives	Small peptides	278.094	[M+H]+	279	150	C10H18N2O5S	2073600	1940300	1814900	12645000	11769000	13031000	2258500	2082200	2047800	402430	623550	565590	3519400	3726500	3646900	0.028772
L-Methionyl-L-glutamic acid	Amino acid and its derivatives	Small peptides	278.094	[M+H]+	279	104	C10H18N2O5S	573220	545510	569420	3617400	3601000	3749400	643440	581190	622680	146080	193640	159830	1120500	1064700	1092800	0.0255341
Phenylalanyl-valine	Amino acid and its derivatives	Small peptides	264.147	[M+H]+	265	120	C14H20N2O3	2960900	3093200	3226500	6261800	6251500	6225100	3049100	3001900	2990900	2528500	2469200	2502500	3571600	3751400	3517600	0.0338757
N-Acetyldemethylphosphinothricin tripeptide	Amino acid and its derivatives	Small peptides	351.12	[M+H+HCOOH]+	398.126	188.1	C12H22N3O7P	1147900	1182700	1205100	7069000	7101600	7422000	9984700	9693700	9802500	9	9	9	4730400	4718900	4642700	0.0101466
S-(1,2-Dicarboxyethyl)Glutathione	Amino acid and its derivatives	Small peptides	423.095	[M-H]-	422.086	115	C14H21N3O10S	2596400	2170100	2349600	4244300	3661500	4265800	2000200	2299900	2126400	10233000	9042600	7770000	5008500	5394500	5917300	0.0838427
Tyrosyl-threonine-OH	Amino acid and its derivatives	Small peptides	404.122	[M+H]+	405.127	249.1	C19H20N2O8	23632000	22678000	24519000	928830	1005900	1029300	89749	125740	98942	9	9	9	5408600	5434500	5436800	0.00288569
Threonyl-leucine	Amino acid and its derivatives	Small peptides	232.142	[M+H]+	233.147	74.1	C10H20N2O4	913550	991680	1073100	2297600	2268900	2312200	3638300	3860800	3507800	7953300	5263100	7850700	3913400	4057000	4451400	0.0672783
Phenylalanyl-alanine	Amino acid and its derivatives	Small peptides	236.116	[M+H-H2O]+	219.112	120.1	C12H16N2O3	54535	57233	61262	74619	71799	65749	304760	298260	295860	8462400	8483800	8120100	3448900	3635400	3573200	0.0267298
Phenylalanyl-serine	Amino acid and its derivatives	Small peptides	252.111	[M+H]+	253.114	120.1	C12H16N2O4	1537000	1760200	1644900	2476400	2509400	2423000	5514500	6122600	5597400	7552400	7092000	7254000	4906100	4853600	5017900	0.0170355
Prolyl-histidine	Amino acid and its derivatives	Small peptides	252.122	[M+H-H2O]+	235.117	110.1	C11H16N4O3	107100	87308	72730	88907	114250	74811	381810	445330	536780	39361000	46641000	69155000	10392000	8886800	8120100	0.126551
Lysyl-isoleucine	Amino acid and its derivatives	Small peptides	259.19	[M+H]+	260.195	99	C12H25N3O3	3025700	3626200	3361700	1367100	1499600	1535600	1049600	1096600	1222300	1615400	1532600	1617600	1672800	1811400	1908100	0.0657995
Phenylalanyl-leucine	Amino acid and its derivatives	Small peptides	278.163	[M+H-H2O]+	261.156	120.1	C15H22N2O3	378860	399910	392810	1111500	1149600	1126100	395040	444130	440780	9410500	8561200	9454200	3088200	3224400	3316200	0.0357422
Serinyl-tryptophan	Amino acid and its derivatives	Small peptides	291.122	[M+H]+	292.127	188.1	C14H17N3O4	431480	444010	420960	436870	477180	421820	1454500	1514400	1449800	3986300	4212500	4288400	1756600	1794400	1713000	0.0232149
Histidyl-histidine	Amino acid and its derivatives	Small peptides	292.128	[M+H-H2O]+	275.124	211.1	C12H16N6O3	215450	144830	306230	117780	112770	107290	369310	498930	484730	5703200	6295900	8149900	1735500	2158800	2066900	0.112053
Tyrosyl-leucine	Amino acid and its derivatives	Small peptides	294.158	[M+H]+	295.161	136.1	C15H22N2O4	1750600	1723900	1677900	3934300	4125800	3973500	3446400	3556500	3534000	4747500	4785300	4722300	3729600	3754200	3740200	0.00329805
Tyrosyl-glutamic acid	Amino acid and its derivatives	Small peptides	310.116	[M+H-H2O]+	293.111	136.1	C14H18N2O6	366460	409170	409270	1719100	1761800	1742100	9330100	9359400	9313400	26431000	26749000	26995000	14529000	15124000	14681000	0.0209184
Tyrosyl-phenylalanine	Amino acid and its derivatives	Small peptides	328.142	[M+H-H2O]+	311.136	136.1	C18H20N2O4	28524	28615	26189	85908	97731	95642	114420	110050	110250	5261300	5085300	5206500	1935600	1992700	2044100	0.0272629
Lysyl-prolyl-threonine	Amino acid and its derivatives	Small peptides	344.206	[M+H]+	345.209	264.2	C15H28N4O5	227850	227450	209730	1091700	1087600	1105900	6108900	6158700	6099500	185000	148930	162980	1961400	2029300	2070300	0.0272237
Glycyl-phenylalanyl-phenylalanine	Amino acid and its derivatives	Small peptides	369.169	[M+H-H2O]+	352.164	188.1	C20H23N3O4	84276	94895	91642	183050	175600	187770	181110	179600	181600	787870	795900	857880	319160	311560	335050	0.0372335
Valyl-valine	Amino acid and its derivatives	Small peptides	216.147	[M+H]+	217.152	72.1	C10H20N2O3	1348600	1145500	1463400	2473600	2672200	2779400	1654000	1648200	1655500	35440000	35243000	35175000	11951000	12464000	12832000	0.0356392
Prolyl-isoleucine	Amino acid and its derivatives	Small peptides	228.147	[M+H-H2O]+	211.142	137.1	C11H20N2O3	9	9	9	9	17530	9	17430	9	25279	7851600	7871800	7869000	2179400	2267400	2308200	0.0292342
NH-D-Valyl(NMe)-valine-OMe	Amino acid and its derivatives	Small peptides	244.179	[M+H]+	245.183	86.1	C12H24N2O3	662840	613990	696820	1656500	1731000	1757400	1336300	1275500	1246100	8134300	8062800	8758000	3244800	3327700	3424000	0.0269145
Lysyl-cysteine	Amino acid and its derivatives	Small peptides	249.115	[M+HCOO+2H]+	296.123	250.1	C9H19N3O3S1	21969000	32173000	32123000	10380000	16652000	10850000	13872000	18838000	23326000	130960	105920	153970	9672700	8930100	9834900	0.0508933
Histidyl-valine	Amino acid and its derivatives	Small peptides	254.138	[M+H-H2O]+	237.132	164.1	C11H18N4O3	9	9	9	29280	65335	31857	25004	57989	32514	30017000	29338000	30373000	7292200	7058300	6807000	0.0344065
Glycyl-glycyl-glutamine	Amino acid and its derivatives	Small peptides	260.112	[M+H]+	261.122	68	C9H16N4O5	4592.8	7831.7	6885.4	14646	14049	18038	10514	14389	6024.9	15708000	15891000	15886000	7214100	7222200	7320000	0.00812764
Valyl-alanyl-serine	Amino acid and its derivatives	Small peptides	275.148	[M+HCOO+2H]+	322.161	120.1	C11H21N3O5	66054	87556	78856	1080300	1240100	1132600	1369500	1434000	1386600	10905	5618.9	15708	680160	687520	678710	0.00692514
Prolyl-aspartyl-glycine	Amino acid and its derivatives	Small peptides	287.112	[M+CH3CN+H]+	329.146	130.1	C11H17N3O6	2896000	2980500	2904800	4857200	4929900	4978300	2850700	2914300	2809000	3204000	3191000	3387700	3629300	3638500	3683300	0.00791418
Isoleucyl-arginine	Amino acid and its derivatives	Small peptides	287.196	[M+H]+	288.2	175.1	C12H25N5O3	1277700	1474500	1501200	906830	1345100	1131600	817920	961040	976480	2501400	2539400	2574400	1242800	1171200	1237500	0.0327781
Phenylalanyl-glutamic acid	Amino acid and its derivatives	Small peptides	294.122	[M+H]+	295.125	120.1	C14H18N2O5	6124200	6752100	5884700	11305000	10290000	9994800	4289500	4528400	4064000	24995000	18468000	21323000	12521000	12458000	13713000	0.0548245
Tyrosyl-aspartic acid	Amino acid and its derivatives	Small peptides	296.101	[M+H]+	297.106	136.1	C13H16N2O6	4583900	4682000	4971700	3120400	2947800	4194900	2147300	2580500	2606800	5984700	10079000	7063000	8006000	8453900	7700700	0.0470406
Glycyl-prolyl-glutamic acid	Amino acid and its derivatives	Small peptides	301.127	[M+CH3CN+H]+	343.16	155.1	C12H19N3O6	773330	479530	538870	617120	623470	1467000	475670	306190	426560	123110000	188440000	159870000	54586000	44817000	46226000	0.108782
Alanyl-isoleucyl-asparagine	Amino acid and its derivatives	Small peptides	316.175	[M+H-2H2O]+	281.165	137.1	C13H24N4O5	8317200	12733000	14147000	4693400	8721800	5257900	13967000	19447000	22043000	16144	33471	21550	5991600	5825500	6087600	0.0222182
Prolyl-aspartyl-serine	Amino acid and its derivatives	Small peptides	317.122	[M+H-H2O]+	300.12	120.1	C12H19N3O7	12257	16041	9241.5	310160	330290	332770	3260500	3208900	3227900	53453	51730	61156	891700	926370	1008400	0.0636097
Isoleucyl-tryptophan	Amino acid and its derivatives	Small peptides	317.174	[M+H]+	318.179	188.1	C17H23N3O3	142150	150840	137810	172270	199470	196450	340330	347810	371470	2267800	2249600	2309900	668580	715350	767290	0.0688598
Aspartyl-tryptophan	Amino acid and its derivatives	Small peptides	319.117	[M+H]+	320.115	203.1	C15H17N3O5	21400	9455	8914.3	21327	24866	21922	155260	130680	150230	2360400	2454800	2392600	933520	1017000	1069800	0.0682509
Threoninyl-valyl-leucine	Amino acid and its derivatives	Small peptides	331.211	[M+H]+	332.2	245.1	C15H29N3O5	51009	47636	38955	77516	77712	89721	35715	44531	50679	3562300	4307800	4393900	1390000	1365900	1353700	0.0134847
Histidyl-serinyl-leucine	Amino acid and its derivatives	Small peptides	355.186	[M-H+2Na]+	400.16	156.1	C15H25N5O5	55564	25807	43352	13496	38454	35875	29911	43231	34622	13053000	12011000	11531000	4473600	4460800	4815900	0.043946
Valyl-asparaginyl-lysine	Amino acid and its derivatives	Small peptides	359.217	[M+H]+	360.224	188.1	C15H29N5O5	292110	293950	299460	11455000	12440000	12007000	13148000	13576000	13198000	31539	44211	32648	7082500	7630200	7664400	0.0437772
Glutamyl-valyl-lysine	Amino acid and its derivatives	Small peptides	374.217	[M+H-H2O]+	357.209	129.1	C16H30N4O6	476510	482580	482050	178810	236580	214710	33687	53495	106320	17277000	21550000	19262000	6412200	6460600	6455100	0.00411309
Histidyl-threoninyl-lysine	Amino acid and its derivatives	Small peptides	384.212	[M+H]+	385.204	229.1	C16H28N6O5	9	9	9	9	9	9	9	9	9	8372300	6855800	7512000	2930500	2728600	3156500	0.0728469
Phenylalanyl-prolyl-glutamic acid	Amino acid and its derivatives	Small peptides	391.174	[M+H-H2O]+	374.168	120.1	C19H25N3O6	8464.8	10089	8966	16944	17322	20603	10011	14819	12961	5666900	5461400	5512400	1944500	1951000	2044900	0.0283737
Leucyl-phenylalanyl-aspartic acid	Amino acid and its derivatives	Small peptides	393.19	[M+H]+	394.195	120.1	C19H27N3O6	132730	130980	144990	40280	49019	43609	22179	41942	34440	10163000	9809700	10255000	2986900	2471900	2494800	0.109743
Threoninyl-tyrosyl-lysine	Amino acid and its derivatives	Small peptides	410.217	[M+H]+	411.22	181.1	C19H30N4O6	9	9	9	9	9	9	9	9	9	1434900	1458800	1586800	479790	450950	483480	0.0377844
Glutamyl-proline	Amino acid and its derivatives	Small peptides	244.106	[M+H-H2O]+	227.1	70.1	C10H16N2O5	1043100	1258300	1327300	1888300	2162900	2126800	2639600	2908800	2799000	262680000	242530000	240770000	120330000	126090000	126530000	0.0278286
Glutamyl-threonine	Amino acid and its derivatives	Small peptides	248.101	[M-H2O-H]-	229.082	141.1	C9H16N2O6	79886	68050	75169	108900	157430	149930	559050	531140	535690	534040	547370	586590	341110	407420	403300	0.096764
Glutaminyl-isoleucine	Amino acid and its derivatives	Small peptides	259.153	[M+H-H2O]+	242.147	86.1	C11H21N3O4	11943	14302	17958	26712	25587	27458	40669	44675	51620	1467900	1505500	1672200	591980	660960	651590	0.0589361
Histidyl-leucine	Amino acid and its derivatives	Small peptides	268.154	[M+H-H2O]+	251.148	178.1	C12H20N4O3	9	31112	11327	23674	56826	18070	58584	80597	75366	43521000	49732000	48945000	14935000	16151000	15306000	0.0403005
Glutamyl-valine	Amino acid and its derivatives	Small peptides	246.122	[M+H]+	247.126	118.1	C10H18N2O5	3569800	3610800	3429400	41004000	40896000	40319000	5811200	5776900	5242800	288550	195430	241100	10588000	10677000	10823000	0.0110926
Glutaminyl-valine	Amino acid and its derivatives	Small peptides	245.138	[M-H]-	244.13	129.1	C10H19N3O4	9	9	9	9	9	9	9	9	9	99426	96371	119860	35763	36633	35377	0.0179086
Glutamyl-phenylalanine	Amino acid and its derivatives	Small peptides	294.122	[M+H-H2O]+	277.114	120.1	C14H18N2O5	31543	33141	29132	58457	44172	59552	62934	111840	74134	10097000	10554000	10435000	4864800	5087200	5018100	0.0228106
L-Alanyl-L-valine	Amino acid and its derivatives	Small peptides	188.116	[M-H]-	187.11	143.1	C8H16N2O3	9	9	9	9	9	9	9	9	9	2816500	2609200	3008200	1041700	934450	874890	0.0889502
L-α-Glutamyl-L-aspartic acid	Amino acid and its derivatives	Small peptides	262.08	[M-H2O-H]-	243.062	127.1	C9H14N2O7	469820	437940	582920	191900	184970	226710	40264	46285	16918	177140	186720	219210	177950	180590	152530	0.0909543
1-Methylxanthine	Nucleotide and its derivatives	Nucleotide and its derivatives	166.049	[M-H]-	165.041	108	C6H6N4O2	36492	23986	34447	68680	56317	52058	125890	101070	113530	241530	266620	259920	165210	165600	160810	0.0162325
Xanthine	Nucleotide and its derivatives	Nucleotide and its derivatives	152.033	[M-H]-	151.026	151	C5H4N4O2	100750	29222	107360	185470	152440	291070	6518400	3246800	4781200	2300400	2346700	2119500	1511300	1739800	1995400	0.138479
2'-Deoxyuridine	Nucleotide and its derivatives	Nucleotide and its derivatives	228.075	[M-H]-	227.067	184	C9H12N2O5	26732	30360	34761	31666	35147	31834	83371	92817	103660	126270	129650	162090	85719	79046	82999	0.0406286
3'-Aenylic acid	Nucleotide and its derivatives	Nucleotide and its derivatives	347.063	[M-H]-	346.055	211	C10H14N5O7P	2050900	1337400	1138000	452070	325100	448840	660140	485720	468540	11165000	11015000	9074300	3693800	3542400	4032600	0.0668214
5-Hydroxymethyluracil	Nucleotide and its derivatives	Nucleotide and its derivatives	142.038	[M-H]-	141.03	123	C5H6N2O3	53419	50149	30249	31819	45246	75073	54404	48675	21340	1502500	1945800	1657900	186660	191110	221810	0.0957622
5-Methyluridine	Nucleotide and its derivatives	Nucleotide and its derivatives	258.085	[M-H]-	257.077	124	C10H14N2O6	16149	19142	21579	130310	139750	98717	181640	172250	185980	394290	398710	440980	214040	199430	213790	0.0400018
Adenosine 5'-monophosphate	Nucleotide and its derivatives	Nucleotide and its derivatives	347.063	[M-H]-	346.055	134	C10H14N5O7P	5606000	5953300	9042700	897110	836630	1011300	341440	199820	193310	43842000	50575000	35138000	10906000	11873000	10970000	0.0480699
Cytidine	Nucleotide and its derivatives	Nucleotide and its derivatives	243.086	[M-H]-	242.078	109	C9H13N3O5	89849	92089	65491	156570	139830	123840	86989	82325	70913	512210	431340	465690	198580	203820	221360	0.0573808
Cytidine-5-monophosphate	Nucleotide and its derivatives	Nucleotide and its derivatives	323.052	[M-H]-	322.044	97	C9H14N3O8P	3745900	3691300	3417700	3141500	3147500	2178900	1101800	1421200	1501300	110640000	100740000	93008000	43065000	39616000	40370000	0.0442072
Deoxyguanosine	Nucleotide and its derivatives	Nucleotide and its derivatives	267.097	[M-H]-	266.089	150	C10H13N5O4	700500	638050	721380	1323100	1441800	1368700	2651800	2134000	2523300	19467000	20340000	15886000	7683900	8424300	9098400	0.0842052
Guanosine	Nucleotide and its derivatives	Nucleotide and its derivatives	283.092	[M-H]-	282.084	150	C10H13N5O5	24334000	28164000	30727000	83497000	106410000	93864000	64973000	78624000	77858000	322680000	339990000	328000000	216590000	207150000	214000000	0.0229446
Guanosine monophosphate	Nucleotide and its derivatives	Nucleotide and its derivatives	363.058	[M-H]-	362.05	211	C10H14N5O8P	688950	579260	853530	277560	220620	301390	9	9	9	26389000	30463000	25888000	6249700	7360800	7786700	0.111259
Inosine 5'-monophosphate	Nucleotide and its derivatives	Nucleotide and its derivatives	348.047	[M-H]-	347.039	135	C10H13N4O8P	650330	484840	726840	52454	52689	55390	9	409440	9	3572500	3645400	2818600	1047300	1065200	1071500	0.0118293
Thymidine	Nucleotide and its derivatives	Nucleotide and its derivatives	242.09	[M-H]-	241.082	151	C10H14N2O5	38461	37932	38921	74625	76443	71555	210350	200230	200390	306960	324230	317840	209740	209650	212690	0.0082098
Uridine 5’-diphosphate	Nucleotide and its derivatives	Nucleotide and its derivatives	404.002	[M-H]-	403	159	C9H14N2O12P2	113530	133110	109650	115460	199610	108830	40277	27909	28285	88523	84505	83750	109230	137850	134020	0.122303
Uridine	Nucleotide and its derivatives	Nucleotide and its derivatives	244.07	[M-H]-	243.062	110	C9H12N2O6	7449200	5125000	7529600	22227000	23523000	29100000	37241000	24795000	34344000	28504000	29465000	32456000	19652000	22157000	25218000	0.124769
Creatine phosphate	Nucleotide and its derivatives	Nucleotide and its derivatives	255	[M-Na2+H]-	210.1	78.9	C4H8N3Na2O5P	69014	133040	163450	101710	98535	115020	104810	132020	102440	387940	382980	389830	166580	164620	168600	0.0119452
Uridine 5-monophosphate	Nucleotide and its derivatives	Nucleotide and its derivatives	324.036	[M-H]-	323.028	211	C9H13N2O9P	2890700	2436400	2940500	1074400	1137400	1301800	9	9	9	51453000	64717000	49662000	12147000	14488000	14493000	0.0986935
Cyclic amp	Nucleotide and its derivatives	Nucleotide and its derivatives	329.053	[M-H]-	328.045	134	C10H12N5O6P	581760	644990	441130	675140	704410	697630	491710	624010	487310	172970000	166860000	212350000	70156000	67722000	67103000	0.0236205
Deoxyadenosine	Nucleotide and its derivatives	Nucleotide and its derivatives	251.102	[M-H]-	250.094	134	C10H13N5O3	155630	142080	146300	508540	564340	607430	848630	602420	634360	198870	295550	163680	326280	375610	337290	0.0747541
N6-Succinyl adenosine	Nucleotide and its derivatives	Nucleotide and its derivatives	383.108	[M-H]-	382.1	206	C14H17N5O8	100400000	94197000	99221000	296110000	295670000	297030000	331520000	353420000	337600000	106620000	102380000	98825000	210340000	213120000	211860000	0.00657318
2-(Dimethylamino) guanosine	Nucleotide and its derivatives	Nucleotide and its derivatives	311.123	[M-H]-	310.115	178	C12H17N5O5	163650	132920	163020	410670	436720	450480	1412300	1445900	1447900	2165100	2159500	1985400	1290500	1367800	1299900	0.0319678
8-Hydroxy-2-deoxyguanosine	Nucleotide and its derivatives	Nucleotide and its derivatives	283.092	[M-H]-	282.084	192	C10H13N5O5	86112	105110	88142	137160	173990	135520	9	9	9	262870	222580	239500	115520	128650	131650	0.0684806
Β-Pseudouridine	Nucleotide and its derivatives	Nucleotide and its derivatives	244.07	[M-H]-	243.062	153	C9H12N2O6	75029	71967	60263	202960	160650	186030	336600	435650	383750	833950	763810	760210	437660	441780	455760	0.021316
Hypoxanthine-9-β-D-arabinofuranoside	Nucleotide and its derivatives	Nucleotide and its derivatives	268.081	[M-H]-	267.073	135	C10H12N4O5	24970000	28688000	30997000	182660000	218070000	191980000	143170000	176520000	174790000	5440600	5985600	6521300	67575000	65473000	66216000	0.0160481
2'-Deoxycytidine-5'-monophosphate	Nucleotide and its derivatives	Nucleotide and its derivatives	307.057	[M-H]-	306.049	97	C9H14N3O7P	205080	212290	210970	170240	183660	214910	244850	223450	235090	1001000	1165000	928030	531820	607750	629500	0.0869664
Xanthosine	Nucleotide and its derivatives	Nucleotide and its derivatives	284.076	[M-H]-	283.068	151	C10H12N4O6	404180	430640	438550	730410	787930	676990	4900500	5119300	5381900	5283600	4741300	6302600	3561500	3420800	3566900	0.0235571
ADP-ribose	Nucleotide and its derivatives	Nucleotide and its derivatives	559.072	[M-H]-	558.064	346.1	C15H23N5O14P2	341010	275660	76892	302110	249120	623460	28517	51506	39664	49703	66948	56099	284930	220220	337420	0.209025
Deoxyguanosine 5'-monophosphate	Nucleotide and its derivatives	Nucleotide and its derivatives	347.063	[M-H]-	346.055	79	C10H14N5O7P	5606000	5953300	9042700	897110	836630	1011300	341440	199820	193310	43842000	50575000	35138000	10906000	11873000	10970000	0.0480699
7-Methylguanine	Nucleotide and its derivatives	Nucleotide and its derivatives	165.065	[M-H]-	164.057	106	C6H7N5O	9	9	9	7140.9	3335.2	7420.8	67255	46877	60067	205700	214130	238490	104000	117660	130640	0.113438
2'-Deoxyadenosine-5'-monophosphate	Nucleotide and its derivatives	Nucleotide and its derivatives	331.068	[M-H]-	330.06	195	C10H14N5O6P	9	9	9	53211	40514	66552	12299	20857	36477	1003100	1019000	1059600	383550	407360	373570	0.0447246
2-Amino-4,6-pteridinediol	Nucleotide and its derivatives	Nucleotide and its derivatives	179.044	[M-H]-	178.038	135	C6H5N5O2	9	9	9	9	9	9	9	9	9	443120	457730	473110	219470	219430	235400	0.0409703
N6-Isopentene adenine	Nucleotide and its derivatives	Nucleotide and its derivatives	203.117	[M-H]-	202.109	133	C10H13N5	11635	10001	8439.1	60605	66628	66589	109620	114000	116200	605060	604820	586770	262680	258410	264490	0.0119218
Cyclic ADP ribose	Nucleotide and its derivatives	Nucleotide and its derivatives	541.061	[M-H]-	540.1	273	C15H21N5O13P2	1500400	1373600	1805400	492420	293870	445380	79099	68566	62475	9	9	9	375030	441260	506170	0.148748
Xanthohumol	Nucleotide and its derivatives	Nucleotide and its derivatives	354.147	[M-H]-	353.139	233.1	C21H22O5	9	9	9	6395.3	5364.2	6699.1	11372	13048	11249	65742	64716	69085	18290	24454	24877	0.163572
2'-Deoxyinosine	Nucleotide and its derivatives	Nucleotide and its derivatives	252.086	[M+H]+	253.1	137	C10H12N4O4	460690	400640	391740	1429800	1459900	1503900	425140	362010	319910	27062000	32889000	28435000	11432000	11885000	11109000	0.0339694
2-Hydroxy-6-aminopurine	Nucleotide and its derivatives	Nucleotide and its derivatives	151.049	[M+H]+	152.1	135	C5H5N5O	3600800	2586900	1744500	7887300	6955700	9925800	11645000	8562800	8214100	91947000	110420000	73089000	37065000	38421000	39296000	0.0293803
3-Methylxanthine	Nucleotide and its derivatives	Nucleotide and its derivatives	166.049	[M+H]+	167.1	124	C6H6N4O2	11409000	11175000	10903000	6773800	6469700	6495800	11881000	11647000	11341000	9	9	9	6871800	7448300	7447200	0.0458291
5-Methylcytosine	Nucleotide and its derivatives	Nucleotide and its derivatives	125.059	[M+H]+	126.1	109	C5H7N3O	9	9	9	58974	34510	67897	71438	92034	101090	372040	447080	402460	144090	130480	162820	0.11137
7-Methylxanthine	Nucleotide and its derivatives	Nucleotide and its derivatives	166.049	[M+H]+	167	150	C6H6N4O2	2403100	2573100	2411000	1431000	1342700	1485300	2551700	2438800	2250100	978680	1214700	1207500	1795800	1868800	1873400	0.0235836
Adenine	Nucleotide and its derivatives	Nucleotide and its derivatives	135.055	[M+H]+	136.1	119	C5H5N5	29602000	35120000	33124000	74331000	86246000	79190000	93313000	108000000	106470000	191790000	195020000	215800000	107430000	109020000	112310000	0.0227114
Adenosine	Nucleotide and its derivatives	Nucleotide and its derivatives	267.097	[M+H]+	268.097	136	C10H13N5O4	434390000	395520000	366770000	467890000	387280000	410160000	353260000	333420000	315440000	494850000	555060000	517770000	475870000	471930000	464290000	0.0125085
Adenosine 5'-diphosphate	Nucleotide and its derivatives	Nucleotide and its derivatives	427.029	[M+H]+	428	136	C10H15N5O10P2	11183000	9984200	13497000	2738100	2796600	3111000	694620	627460	783780	3478500	3492500	4279800	3754800	3591800	4800700	0.162008
Cytosine	Nucleotide and its derivatives	Nucleotide and its derivatives	111.043	[M+H]+	112	95	C4H5N3O	731230	323480	812260	424620	653330	505140	1044700	882600	1210300	8254100	10501000	15225000	3969200	3485000	2451600	0.234767
Guanosine 3',5'-cyclic monophosphate	Nucleotide and its derivatives	Nucleotide and its derivatives	345.047	[M+H]+	346.2	152	C10H12N5O7P	202750	237850	187900	302480	302350	346000	806080	830910	949320	26203000	31943000	35568000	13703000	15539000	14509000	0.0631031
Hypoxanthine	Nucleotide and its derivatives	Nucleotide and its derivatives	136.039	[M+H]+	137	119	C5H4N4O	682400	964480	667300	8609500	11964000	10238000	88838000	104270000	120730000	1370300	1378400	1649700	20393000	21424000	25189000	0.113029
Inosine	Nucleotide and its derivatives	Nucleotide and its derivatives	268.081	[M+H]+	269.1	137	C10H12N4O5	13377000	13581000	15628000	111020000	100410000	111120000	90093000	97217000	91447000	3442900	3699900	2876300	49160000	50021000	50057000	0.0102081
Nicotinic acid adenine dinucleotide	Nucleotide and its derivatives	Nucleotide and its derivatives	663.109	[M+H]+	664.11	136.1	C21H27N7O14P2	6669000	5410900	5491200	1874000	2045300	1908600	266900	242610	362680	1477400	1073800	1357500	1712700	1690300	1825700	0.0416411
Thymine	Nucleotide and its derivatives	Nucleotide and its derivatives	126.043	[M+H]+	127	110	C5H6N2O2	962910	871770	961880	110870	112590	101550	2209100	1858600	2053100	1729600	2174700	2026400	1430100	1547200	1241900	0.109516
Uracil	Nucleotide and its derivatives	Nucleotide and its derivatives	112.027	[M+H]+	113.027	70	C4H4N2O2	19312000	22121000	18659000	47734000	35825000	42395000	62386000	73516000	57604000	70976000	57508000	57974000	47596000	47109000	52373000	0.0593317
Β-Nicotinamide mononucleotide	Nucleotide and its derivatives	Nucleotide and its derivatives	334.057	[M+H]+	335.1	123	C11H15N2O8P	659830	541900	498230	761700	1078200	785920	79057	103730	107200	21747	9849.6	8358.7	314210	280710	267030	0.084485
5'-Deoxy-5'-(methylthio) adenosine	Nucleotide and its derivatives	Nucleotide and its derivatives	297.09	[M+H]+	298	136	C11H15N5O3S	191620000	197570000	201340000	151930000	158240000	158480000	7306500	7607600	7236200	416260000	422820000	422980000	325510000	324540000	324760000	0.00156511
Deoxycytidine	Nucleotide and its derivatives	Nucleotide and its derivatives	227.091	[M+H]+	228	112	C9H13N3O4	31962	29065	23549	9	9	9	49852	34082	45780	2077800	1780300	2776800	439930	421690	459500	0.0429383
6-Methyl mercaptopurine	Nucleotide and its derivatives	Nucleotide and its derivatives	166.031	[M+H]+	167.1	121.1	C6H6N4S	266510000	256050000	256900000	285420000	302620000	308110000	223080000	208730000	211600000	145180000	168810000	169720000	240540000	239980000	242490000	0.00546709
2-Methylguanosine	Nucleotide and its derivatives	Nucleotide and its derivatives	297.107	[M+H]+	298.1	166.3	C11H15N5O5	713440	703940	621660	1624300	1846300	2159800	3649000	3337000	2600400	32401000	44580000	37796000	17083000	17782000	17603000	0.0207611
6-Dimethylaminopurine	Nucleotide and its derivatives	Nucleotide and its derivatives	163.086	[M+H]+	164.086	164.1	C7H9N5	9	9	9	9	9	9	2569100	2540800	2781300	1672900	1631100	1868400	1108100	1156900	1071800	0.0383925
5-Amino-1-[3,4-dihydroxy-5-(hydroxymethyl)oxolan-2-yl]imidazole-4-carboxamide	Nucleotide and its derivatives	Nucleotide and its derivatives	258.096	[M+H]+	259.096	110	C9H14N4O5	157730	148750	159410	1458000	1512600	1430200	265650	229090	286270	997600	1020000	1315700	771840	745650	666400	0.0754159
Cytidine 5'-diphosphocholine	Nucleotide and its derivatives	Nucleotide and its derivatives	488.107	[M+H]+	489.2	264.2	C14H26N4O11P2	2083900	1439600	1610500	1354100	1202700	1897400	193430	131120	176090	5223400	6907500	6494800	2275000	2232000	2393200	0.0362912
Phosphocholine	Nucleotide and its derivatives	Nucleotide and its derivatives	184.074	[M+H]+	185.1	102.2	C5H15NO4P	38216000	41918000	39379000	39923000	40460000	39994000	43753000	45342000	43219000	37288000	36068000	37786000	40281000	41489000	42379000	0.0254454
2'-Deoxycytidine 5'-diphosphate	Nucleotide and its derivatives	Nucleotide and its derivatives	387.023	[M+H]+	388.2	371.5	C9H15N3O10P2	524100	474080	542590	2189900	2084300	2186400	1547800	1555900	1653800	248660	251630	270520	1199800	1100000	1071100	0.0600965
7-Methylguanosine	Nucleotide and its derivatives	Nucleotide and its derivatives	297.107	[M+H]+	298.1	166.3	C11H15N5O5	713440	703940	621660	1624300	1846300	2159800	3649000	3337000	2600400	32401000	44580000	37796000	17083000	17782000	17603000	0.0207611
6-O-Methylguanine	Nucleotide and its derivatives	Nucleotide and its derivatives	165.065	[M+H]+	166.063	149	C6H7N5O	283920	323700	310180	860580	808280	765010	6811200	7657400	6916700	60603000	46957000	50288000	18275000	17688000	20251000	0.07166
2'-O-Methyladenosine	Nucleotide and its derivatives	Nucleotide and its derivatives	281.112	[M+H]+	348.1	136.1	C11H15N5O4	119690000	117570000	117640000	18719000	17766000	18174000	6279700	5578100	5645900	442340000	450170000	456610000	216650000	183970000	199300000	0.0817629
Oxypurinol	Nucleotide and its derivatives	Nucleotide and its derivatives	152.033	[M+H]+	153	136	C5H4N4O2	534610	556040	629510	1125400	1156300	930080	19021000	25155000	22254000	11321000	9523900	14798000	5800500	5745400	6299000	0.0512688
Allopurinol	Nucleotide and its derivatives	Nucleotide and its derivatives	136.038	[M+H]+	137.048	119	C5H4N4O	8602800	7560500	8668700	83403000	67100000	81775000	68588000	71689000	71040000	2817400	3002000	2504100	35799000	38211000	34965000	0.0464065
2-Aminomethylpyrimidine (hydrochloride)	Nucleotide and its derivatives	Nucleotide and its derivatives	109.064	[M+H]+	110.063	56	C5H7N3	10099000	10481000	10059000	15989000	14295000	15274000	10041000	8935400	9816700	5467300	5133200	5047300	9352200	9270400	8854100	0.0291645
1-Methylguanine	Nucleotide and its derivatives	Nucleotide and its derivatives	165.065	[M+H]+	166.071	149	C6H7N5O	650630	664110	635350	1884800	1746900	1712700	14273000	16264000	13898000	116770000	91805000	96408000	38871000	36079000	43220000	0.0913602
5'-Deoxy-5'-fluoroadenosine	Nucleotide and its derivatives	Nucleotide and its derivatives	269.092	[M+H]+	270.1	136.1	C10H12FN5O3	29199000	29511000	27266000	49825000	44249000	43965000	6868600	6846100	6476200	90231000	81926000	82633000	59387000	57151000	63754000	0.0558814
Guanine	Nucleotide and its derivatives	Nucleotide and its derivatives	151.049	[M+H]+	152.1	135	C5H5N5O	3600800	2586900	1744500	7887300	6955700	9925800	11645000	8562800	8214100	91947000	110420000	73089000	37065000	38421000	39296000	0.0293803
Cytarabine	Nucleotide and its derivatives	Nucleotide and its derivatives	243.086	[M+H]+	244.083	112.1	C9H13N3O5	907630	465290	1414800	824560	1117100	628130	2134100	1354400	2446900	5718600	5789900	11647000	2286200	1966400	1748500	0.135202
5-Methyl-2'-deoxycytidine	Nucleotide and its derivatives	Nucleotide and its derivatives	241.106	[M+H]+	242	126	C10H15N3O4	62662	77590	118090	224300	163480	150910	189890	198610	314150	296460	481070	407700	215510	195780	129400	0.250302
N6-Methyladenosine	Nucleotide and its derivatives	Nucleotide and its derivatives	281.112	[M+H]+	282	150	C11H15N5O4	244050	220560	242890	365340	340360	374580	1588700	1491500	1487700	89486000	82114000	81609000	31275000	31873000	31475000	0.00965138
8-Azaguanine	Nucleotide and its derivatives	Nucleotide and its derivatives	152.11	[M+H]+	153	136	C4H4N6O	698890	468130	551680	1456500	2102200	2361200	6891300	5229000	6561000	23679000	29112000	36534000	9424300	8504900	9745100	0.0697824
Isocytosine	Nucleotide and its derivatives	Nucleotide and its derivatives	111.1	[M+H]+	112	95	C4H5N3O	2532100	2340000	2356700	954950	1366500	1462300	5569700	4270900	4432900	9744200	17736000	18110000	7096500	6269500	5811600	0.101873
5'-Dehydroadenosine	Nucleotide and its derivatives	Nucleotide and its derivatives	265.081	[M+H]+	266.085	136.1	C10H11N5O4	623450	320490	348180	784520	594940	366030	9	9	9	1044700	281770	712260	777020	586650	881500	0.199756
5'-Oxoinosine	Nucleotide and its derivatives	Nucleotide and its derivatives	266.065	[M-H]-	265.054	73	C10H10N4O5	166170	172730	156870	362970	318280	330560	560180	622210	589850	329430	307880	304800	351530	348960	367940	0.0289117
N6-Isopentenyladenosine	Nucleotide and its derivatives	Nucleotide and its derivatives	335.159	[M+H]+	336.164	204.1	C15H21N5O4	161090	156970	150290	1193000	1305700	1173900	1834700	1875400	1924800	14501000	14838000	14666000	4866300	5051600	4868200	0.0215957
Cyclocreatine	Nucleotide and its derivatives	Nucleotide and its derivatives	143.069	[M+H]+	144.078	117.1	C5H9N3O2	2906400	3082900	2695800	3979700	4120600	4129300	4485800	4691400	4686300	8603700	8277800	8435300	4744700	4694300	4702400	0.00574164
N6-Methyladenine	Nucleotide and its derivatives	Nucleotide and its derivatives	149.07	[M+H]+	150.075	123.1	C6H7N5	9	9	9	9	9	9	75213	93866	79266	4290700	4450600	3969400	1593300	1612000	1465600	0.0511741
Malonyl-L-carnitine	Nucleotide and its derivatives	Nucleotide and its derivatives	247.106	[M+HCOO+2H]+	294.117	161.1	C10H17NO6	17834000	21116000	21547000	13941000	13394000	11031000	9548300	10412000	7125100	183990	135490	172560	10364000	11249000	11034000	0.0424158
3'-Deoxyadenosine	Nucleotide and its derivatives	Nucleotide and its derivatives	251.102	[M+H]+	252.106	136	C10H13N5O3	3299200	3079300	2981000	10807000	10960000	11840000	2937200	2866300	2571200	163400000	192430000	178710000	86189000	92729000	82320000	0.0604197
4-Pyrimidinemethylamine hydrochloride (hydrochloride)	Nucleotide and its derivatives	Nucleotide and its derivatives	109.064	[M+H]+	110.069	83.1	C5H7N3	17467000	17277000	16469000	25027000	23296000	24444000	16814000	17166000	16712000	8698500	7925600	7918300	15020000	15093000	14607000	0.0175809
D-Glucose 6-phosphate	Carbohydrate and its derivatives	Phosphate sugars	260.03	[M-H]-	259.022	97	C6H13O9P	6436400	6155300	6583400	10466000	9208300	10216000	15958000	16744000	15475000	4859000	5640600	5284300	7764100	8241000	8284800	0.0356709
D-Sedoheptuiose 7-phosphate	Carbohydrate and its derivatives	Phosphate sugars	425.93	[M-Ba]-	287.017	97	C7H13BaO10P	16434	20685	22305	26262	30352	22025	13410	21553	18617	58783	40830	53800	28453	34939	22276	0.221744
D-Fructose 6-phosphate-disodium salt	Carbohydrate and its derivatives	Phosphate sugars	304.1	[M-2Na+H]-	259	97	C6H11Na2O9P	3212500	3314100	2748400	5604200	6338400	6331500	17688000	15450000	17371000	2251500	2459200	1991700	7181400	7152300	7096400	0.00604735
D-Fructose-1,6-biphosphate-trisodium salt	Carbohydrate and its derivatives	Phosphate sugars	405.942	[M-3Na+2H]-	339	97	C6H11Na3O12P2	415770	493310	411010	237200	225680	237930	251880	345940	340850	265010	310610	436420	275980	256510	273890	0.0397662
Ribulose-5-phosphate	Carbohydrate and its derivatives	Phosphate sugars	230.019	[M-H]-	229.011	79	C5H11O8P	2328600	2486100	2342300	3143600	2973500	2899600	1204800	1188800	1083400	14125000	13807000	13434000	6665900	6717400	6817900	0.0114803
N-Acetylglucosamine 1-phosphate	Carbohydrate and its derivatives	Phosphate sugars	301.056	[M-H]-	300.048	96.9	C8H16NO9P	3645200	3154200	3294700	4445800	4641600	4595400	3024200	2791600	2887300	1100000	1089700	751500	2560300	2768100	2974600	0.0748466
D-Xylulose 5-phosphate	Carbohydrate and its derivatives	Phosphate sugars	230.019	[M-H]-	229.011	79	C5H11O8P	2328600	2486100	2342300	3143600	2973500	2899600	1204800	1188800	1083400	14125000	13807000	13434000	6665900	6717400	6817900	0.0114803
D-Glucosamine 6-phosphate	Carbohydrate and its derivatives	Phosphate sugars	259.151	[M-H]-	258.038	97	C6H14NO8P	1884100	1874400	1713200	1314400	1347300	1360100	1841400	1459000	1576900	1368700	1296900	1214800	1681500	1619500	1564300	0.0361537
2-C-Methyl-d-erythritol 2,4-cyclodiphosphate	Carbohydrate and its derivatives	Phosphate sugars	277.996	[M-H]-	276.988	97	C5H12O9P2	41830	23433	66624	119930	122610	173750	175410	231800	262530	132840	111770	155050	153790	136660	132330	0.080527
D-Mannose 6-phosphate	Carbohydrate and its derivatives	Phosphate sugars	260.03	[M-H]-	259.022	97	C6H13O9P	5672700	5332800	5122800	9461800	8837500	9802900	20241000	19077000	22919000	4146000	4326500	4047400	8895700	9697600	8876300	0.0511851
Mannose 1-phosphate	Carbohydrate and its derivatives	Phosphate sugars	260.03	[M-H]-	259	139	C6H13O9P	931800	1038800	1119100	1901900	1939000	2228300	2510200	3110400	3120100	1303000	1565700	1605300	1688200	1702900	1727500	0.011638
D-Fructose 6-phosphate	Carbohydrate and its derivatives	Phosphate sugars	260.03	[M+H]+	261.026	109	C6H13O9P	643690	559790	652340	80697	121880	117820	78377	47168	152240	1165500	1243900	1100300	547590	548660	581930	0.0349033
Trehalose 6-phosphate	Carbohydrate and its derivatives	Phosphate sugars	422.083	[M-H]-	421.076	79	C12H23O14P	8210400	7986000	6958400	16825000	15564000	17986000	37805000	32259000	33782000	2991200	2672500	1805500	15196000	14978000	16288000	0.0453217
Dulcitol	Carbohydrate and its derivatives	Sugar alcohols	182.079	[M-H]-	181.071	101	C6H14O6	128800000	130390000	131770000	134360000	129150000	134580000	43822000	42052000	41679000	90018000	81202000	85742000	110500000	112930000	108530000	0.0199181
1,5-Anhydro-D-glucitol	Carbohydrate and its derivatives	Sugar alcohols	164.069	[M-H]-	163.061	59	C6H12O5	3549400	3568700	3364600	3579000	3574800	3421400	1329700	1211200	1287900	2613900	2538500	2696400	3099500	3098400	2984700	0.0215509
D-Arabitol	Carbohydrate and its derivatives	Sugar alcohols	152.069	[M-H]-	151.061	71	C5H12O5	70325	85301	101920	175610	114260	132050	469320	447590	428770	980390	525350	648640	311740	358210	426210	0.157563
Dl-Threitol	Carbohydrate and its derivatives	Sugar alcohols	122.058	[M-H]-	121.05	71	C4H10O4	232020	239830	232280	260000	266420	275760	87133	105000	96163	7383500	7489900	7002200	1266000	1485600	1402100	0.0800575
D-Sorbitol	Carbohydrate and its derivatives	Sugar alcohols	182.079	[M-H]-	181.071	71	C6H14O6	128100000	120970000	132660000	136290000	135970000	138180000	46725000	54503000	50193000	83179000	74947000	78820000	101500000	103000000	106050000	0.0223982
D-Mannitol	Carbohydrate and its derivatives	Sugar alcohols	182.079	[M-H]-	181.071	101	C6H14O6	128800000	130390000	131770000	134360000	129150000	134580000	43822000	42052000	41679000	90018000	81202000	85742000	110500000	112930000	108530000	0.0199181
Myoinositol	Carbohydrate and its derivatives	Sugar alcohols	180.063	[M+H]+	181.06	99	C6H12O6	6518400	6806600	6456500	14803000	14931000	13625000	7791200	7712500	8241000	9	9	9	8666100	8390400	8432300	0.0174859
D-Glucose	Carbohydrate and its derivatives	Sugars	180.063	[M-H]-	179.056	71.1	C6H12O6	234370	220250	258500	372780	446570	387230	578210	584000	572960	21646000	20469000	22029000	3621900	3336500	3418600	0.0424766
D-Mannose	Carbohydrate and its derivatives	Sugars	180.063	[M-H]-	179.056	59.3	C6H12O6	297520	302320	317300	1067200	1067500	1113600	1099900	1003200	947660	47293000	44175000	47364000	8159700	7621000	7858200	0.0342641
D-Melezitose	Carbohydrate and its derivatives	Sugars	504.169	[M-H]-	503.161	323	C18H32O16	213100	260760	198820	2240400	2323300	1888600	5852100	5521100	4498200	56218	53513	78448	3107600	2701100	2401900	0.129421
D-Trehalose	Carbohydrate and its derivatives	Sugars	342.116	[M-H]-	341.108	119	C12H22O11	18676000	16599000	17001000	40818000	32363000	38338000	55239000	56909000	56582000	5623700	4905800	4730000	44353000	43023000	41406000	0.0343797
Lactose	Carbohydrate and its derivatives	Sugars	342.116	[M-H]-	341.108	119	C12H22O11	18676000	16599000	17001000	40818000	32363000	38338000	55239000	56909000	56582000	5623700	4905800	4730000	44353000	43023000	41406000	0.0343797
Lactulose	Carbohydrate and its derivatives	Sugars	342.116	[M-H]-	341.108	119	C12H22O11	18676000	16599000	17001000	40818000	32363000	38338000	55239000	56909000	56582000	5623700	4905800	4730000	44353000	43023000	41406000	0.0343797
Maltose	Carbohydrate and its derivatives	Sugars	342.116	[M-H]-	341.108	119	C12H22O11	18676000	16599000	17001000	40818000	32363000	38338000	55239000	56909000	56582000	5623700	4905800	4730000	44353000	43023000	41406000	0.0343797
Maltotriose	Carbohydrate and its derivatives	Sugars	504.169	[M-H]-	503.161	323	C18H32O16	213100	260760	198820	2240400	2323300	1888600	5852100	5521100	4498200	56218	53513	78448	3107600	2701100	2401900	0.129421
3'-Sialyllactose	Carbohydrate and its derivatives	Sugars	633.212	[M-H]-	632.204	290.1	C23H39NO19	15951	17333	14559	49838	53287	53650	179250	252100	216350	37827	13497	25285	68608	92138	92192	0.161312
L-Erythrulose	Carbohydrate and its derivatives	Sugars	120.042	[M-H]-	119.034	43	C4H8O4	3964.9	2148.9	8579.7	11317	9822.9	19207	20912	22915	12643	382980	344900	318180	89291	100840	106930	0.0904782
Stachyose	Carbohydrate and its derivatives	Sugars	666.222	[M-H]-	665.214	383	C24H42O21	11855	7976.5	9985.3	49749	50456	39919	144910	78619	79902	22367	27952	23382	42390	53450	53398	0.128061
1,6-Anhydro-β-D-glucose	Carbohydrate and its derivatives	Sugars	162.053	[M-H]-	161.045	71	C6H10O5	125670	135110	127250	141750	118160	105840	135140	132370	95702	1260300	1175400	1192100	286370	284480	307280	0.0432282
Erythrose	Carbohydrate and its derivatives	Sugars	120.042	[M-H]-	119.034	43	C4H8O4	3964.9	2148.9	8579.7	11317	9822.9	19207	20912	22915	12643	382980	344900	318180	89291	100840	106930	0.0904782
N-Acetylmannosamine	Carbohydrate and its derivatives	Sugars	221.09	[M+H]+	222	144	C8H15NO6	6797300	3942900	5499400	4369300	4742900	5400200	8300500	7057500	7675100	3307000	6642200	4429100	5651400	6930300	7851800	0.162238
D-Fructose	Carbohydrate and its derivatives	Sugars	180.063	[M+H]+	181	99	C6H12O6	41055000	43699000	41303000	84649000	84134000	83414000	49590000	51591000	48451000	7471900	7272400	7364800	52543000	49752000	50271000	0.0291891
D-Tagatose	Carbohydrate and its derivatives	Sugars	180.063	[M-H2O-H]-	161.047	59	C6H12O6	9	9	9	9	26797	33542	138050	137210	153930	408800	498010	481530	185720	180540	213690	0.0922471
D-(+)-Sorbose	Carbohydrate and its derivatives	Sugars	180.063	[M+Cl]-	215.033	59	C6H12O6	72435	90196	85655	58132	58409	71503	96402	109450	89433	31540	17221	30311	86720	70714	75153	0.106583
α-1,6-Mannobiose	Carbohydrate and its derivatives	Sugars	342.116	[M-H]-	341.109	97	C12H22O11	424700	458890	456730	1707900	1634800	1822800	1819500	2988100	2545600	8087600	7453400	8160200	3677700	3416000	3318100	0.0535682
UDP-xylose	Carbohydrate and its derivatives	Sugars	536.044	[M-2H]-	267.015	108	C14H22N2O16P2	1022500	1238600	1163100	7860500	9152400	8403200	6086300	7392600	7239700	240040	252920	280280	2657800	2569000	2739700	0.0321496
Melibiose	Carbohydrate and its derivatives	Sugars	342.116	[M+K]+	381.075	260.1	C12H22O11	127920	106400	111600	68508	72712	94174	47444	70758	95442	28264	24093	42518	78871	83851	81555	0.030611
β-Gentiobiose	Carbohydrate and its derivatives	Sugars	342.116	[M+NH4]+	360.148	85	C12H22O11	258070	209530	262450	421810	579680	795410	1747400	1899800	2185400	177990	185350	143600	873340	723070	741570	0.105144
D-Quinovose	Carbohydrate and its derivatives	Sugars	164.068	[M+K-2H]-	201.026	116.1	C6H12O5	5084400	5158500	5159500	4566700	4655100	4578600	5118700	4968400	4941900	4980300	4435700	4691300	4845000	4775600	4819000	0.00728448
D-Glucoronic acid	Carbohydrate and its derivatives	Sugar acids	194.043	[M-H]-	193.035	73	C6H10O7	350820	312010	333850	407860	373900	318640	316000	255250	240650	376330	328510	325740	291660	276710	325790	0.0844039
L-Gulonolactone	Carbohydrate and its derivatives	Sugar acids	178.048	[M-H]-	177.04	59	C6H10O6	176170	136870	152080	215530	213880	212400	264100	255580	247970	379560	375570	341560	234500	244420	272550	0.0787971
D-Glucarate	Carbohydrate and its derivatives	Sugar acids	210.038	[M-H]-	209.03	85	C6H10O8	936560	954930	1015700	1461600	1321500	1468900	764740	767930	820940	248420	257130	280400	757770	797860	782840	0.0259835
L-Arabinonic acid-1,4-lactone	Carbohydrate and its derivatives	Sugar acids	148.037	[M-H]-	147.029	59.0138	C5H8O5	3638000	4123700	4627900	3600300	3685300	2942500	3099200	3115400	3317400	2162600	2427800	2511900	3157900	3063000	3000000	0.0258604
Mucic acid	Carbohydrate and its derivatives	Sugar acids	210.038	[M-H]-	209	85	C6H10O8	402800	412150	406400	698480	731600	751920	269910	222400	220440	200250	160610	189380	371800	387240	400320	0.0369418
Gluconic acid	Carbohydrate and its derivatives	Sugar acids	196.058	[M+H]+	197.058	153	C6H12O7	207600	293630	247190	392890	370380	394770	224370	207980	193100	9	9	9	286890	253850	251590	0.0748188
N-Acetyl-D-glucosamine	Carbohydrate and its derivatives	Sugar derivatives	221.09	[M+H]+	222	144	C8H15NO6	6797300	3942900	5499400	4369300	4742900	5400200	8300500	7057500	7675100	3307000	6642200	4429100	5651400	6930300	7851800	0.162238
Methyl beta-D-galactopyranoside	Carbohydrate and its derivatives	Sugar derivatives	194.079	[M+H]+	195.2	135.8	C7H14O6	167520	246980	260010	175290	219030	173930	437880	431740	476230	2804300	2615800	2691400	947020	971880	992420	0.0234267
2,4-Diacetamino-2,4,6-triphenoxy-D-mannopyranose	Carbohydrate and its derivatives	Sugar derivatives	246.122	[M+H]+	247.1	86.1	C10H18N2O5	770770	776590	722410	1531000	1731200	1557200	998540	1013600	1012300	134200000	134740000	136720000	47657000	48635000	50622000	0.0308516
2-Aminoethanesulfinic acid	Organic acid and its derivatives	Sulfonic acids	109.02	[M-H]-	108.012	64	C2H7NO2S	12983	18842	16620	24554	22853	24799	9557.4	7078.5	9457.6	36310	20405	32781	23126	21473	20112	0.0699737
2-Aminoethanesulfonic acid	Organic acid and its derivatives	Sulfonic acids	125.015	[M-H]-	124.007	80	C2H7NO3S	6469500	7565000	7265500	15196000	15924000	16283000	12368000	12999000	12921000	279470000	250900000	241290000	183780000	148520000	152160000	0.120085
Guanidinoethyl sulfonate	Organic acid and its derivatives	Sulfonic acids	167.037	[M-H]-	166.029	124	C3H9N3O3S	61722	50479	36362	116630	95274	159540	169710	186600	154570	13085000	18097000	14733000	2575100	2560200	2664700	0.0217404
Methanesulfonic acid	Organic acid and its derivatives	Sulfonic acids	95.9881	[M-H]-	94.9803	80.1	CH4O3S	368310	263070	284390	552190	613670	608560	820890	600930	675530	9098800	8033400	6590000	1781200	1761200	1754800	0.00779929
p-Tolyl sulfuric acid	Organic acid and its derivatives	Sulfonic acids	188.014	[M-H]-	187.009	107.1	C7H8O4S	3984.1	2791.8	4512.3	4164.6	3636.1	3681.8	4573	4087.8	3649.8	9	9	9	2687.2	3900.6	3554.2	0.184885
Dodecylbenzenesulfonic acid	Organic acid and its derivatives	Sulfonic acids	326.192	[M-H]-	325.187	59	C18H30O3S	151340	131400	152460	117230	122700	133570	184990	165420	182230	8914.7	8144.7	6696.5	99726	100630	101640	0.00951161
Carbamoyl phosphate	Organic acid and its derivatives	Phosphoric acids	140.983	[M-H]-	139.975	79	CH4NO5P	42723000	42672000	36080000	28972000	29490000	29901000	4332000	4682700	4817700	41787000	45407000	44241000	37073000	36525000	28515000	0.140744
Phosphoenolpyruvate	Organic acid and its derivatives	Phosphoric acids	167.982	[M-H]-	166.975	167	C3H5O6P	352440	220810	231070	9	9	9	244840	9	9	29086000	28241000	24199000	9423700	9396500	10183000	0.0461785
Mevalonate 5-phosphate	Organic acid and its derivatives	Phosphoric acids	228.039	[M-H]-	227	97	C6H13O7P	9	15370	23660	44648	28532	50328	137580	115330	226520	948340	919760	623300	252430	259120	371350	0.227017
5-O-(1-Carboxyvinyl) -3-phosphate	Organic acid and its derivatives	Phosphoric acids	324.025	[M-H]-	323.028	79	C10H13O10P	12165000	10673000	14528000	6694500	6335500	7148800	2942300	2862900	3379200	227680000	205590000	198500000	59456000	66201000	66581000	0.0625542
Triethyl phosphate	Organic acid and its derivatives	Phosphoric acids	182.071	[M+H]+	183.071	99	C6H15O4P	6903400	6885200	6793000	7638100	7792300	7911500	7328800	7379000	7398600	6367000	6393200	6401000	7101300	7279100	7537600	0.0300288
HEPC	Organic acid and its derivatives	Phosphoric acids	481.299	[M+NH4]+	499.343	184.1	C23H48NO5PS	206160	197360	184820	942490	928320	898230	394860	417210	394980	3488500	3319800	3610200	1393500	1424200	1554200	0.0585399
Allantoin	Organic acid and its derivatives	Organic acid and its derivatives	158.044	[M-H]-	157.036	97	C4H6N4O3	1351500	465080	369340	1110300	774020	949900	920240	686170	774170	1899700	1854400	1768700	994120	1118200	1336800	0.150907
Citric acid	Organic acid and its derivatives	Organic acid and its derivatives	192.027	[M-H]-	191.019	111	C6H8O7	1518800000	1375800000	1289100000	1374400000	1287800000	1372800000	1638300000	1661100000	1658700000	1182800000	1326700000	1192900000	1427000000	1506700000	1464600000	0.0271954
Succinic acid	Organic acid and its derivatives	Organic acid and its derivatives	118.027	[M-H]-	117.019	73	C4H6O4	103270000	114970000	108700000	72215000	81652000	82131000	17348000	17871000	16688000	246620000	245630000	288560000	142440000	138240000	143600000	0.0199398
A-Ketoglutaric acid	Organic acid and its derivatives	Organic acid and its derivatives	146.022	[M-H]-	145.014	101	C5H6O5	150860	194450	231280	83335	166940	101620	283040	355360	372390	2107300	1976000	2517600	829880	788480	978370	0.115358
Cis-Aconitic acid	Organic acid and its derivatives	Organic acid and its derivatives	174.016	[M-H]-	173.009	137	C6H6O6	48971	47065	41324	32415	43068	27226	88758	80474	90936	24594	11408	13768	52531	60940	56959	0.0740447
Citramalic acid	Organic acid and its derivatives	Organic acid and its derivatives	148.1	[M-H]-	147.029	85.1	C5H8O5	9148100	9224500	10514000	8150300	8489800	9116600	8611700	7738200	7818600	5523300	5698800	4725800	6742900	7360300	7360100	0.049815
1-Naphthylacetic acid	Organic acid and its derivatives	Organic acid and its derivatives	186.068	[M-H]-	185.06	141	C12H10O2	43043	29613	43082	54632	57997	60837	98418	105630	91895	14141	26695	31302	56817	58696	65489	0.0756148
2–Furanoic acid	Organic acid and its derivatives	Organic acid and its derivatives	112.016	[M-H]-	111.008	67	C5H4O3	853220	835330	986000	724730	820080	913520	2488400	2559400	2353400	15168000	14344000	15247000	5828400	5726500	5992600	0.0229537
2-Hydroxybutanoic acid	Organic acid and its derivatives	Organic acid and its derivatives	104.047	[M-H]-	103.04	57	C4H8O3	2376000	2085400	2259500	3185000	2972100	3080200	2648600	2565000	2422800	743200	723570	614630	1926700	1960900	1971100	0.0119084
2-Hydroxyisocaproic acid	Organic acid and its derivatives	Organic acid and its derivatives	132.079	[M-H]-	131.071	85.1	C6H12O3	100100	92689	106030	35321	36945	39143	140730	149010	140760	1571500	1684900	1699600	476010	522900	549950	0.0724617
2-Methylsuccinic acid	Organic acid and its derivatives	Organic acid and its derivatives	132.042	[M-H]-	131.034	87.1	C5H8O4	2160200	2146100	2159500	7348800	7731600	7740000	2597100	2619600	2604300	12597000	12519000	12203000	6440300	6702700	6980500	0.0402718
3,4,5-Trimethoxycinnamic acid	Organic acid and its derivatives	Organic acid and its derivatives	238.084	[M-H]-	237.076	103	C12H14O5	1806.8	2396.1	2883.6	150390	154490	155770	5239	6019.7	4870.8	14849	14105	14585	43564	41782	43056	0.0214489
3,5-Dimethoxy-4-hydroxycinnamic acid	Organic acid and its derivatives	Organic acid and its derivatives	224.069	[M-H]-	223.061	193	C11H12O5	9	9	9	380070	396970	390830	231320	241920	237210	6800.9	6797.7	3958.2	125600	121810	131010	0.0366554
3-Hydroxy-3-methyl butyric acid	Organic acid and its derivatives	Organic acid and its derivatives	118.063	[M-H]-	117.055	59	C5H10O3	91727	99093	92367	442040	462220	451560	2117000	2494900	2287700	171630	183090	188640	661180	639740	652820	0.0165932
3-Hydroxypropanoic acid	Organic acid and its derivatives	Organic acid and its derivatives	90.032	[M-H]-	89.0239	59	C3H6O3	11024	5908.9	7739.9	15672	13184	20908	21474	14244	11773	79699	83837	66936	21746	16079	24984	0.21529
3-Methylcrotonyl glycine	Organic acid and its derivatives	Organic acid and its derivatives	157.074	[M-H]-	156.066	74	C7H11NO3	9226.6	9275	7574.8	6670	11085	11490	9	9	9	26261	25375	20159	10344	12698	11292	0.103489
4-Oxopentanoate	Organic acid and its derivatives	Organic acid and its derivatives	116.047	[M-H]-	115.04	97	C5H8O3	112350	117560	111840	103900	108470	109780	63929	58788	52468	229620	253120	217830	145980	140220	146660	0.0245221
Adipic acid	Organic acid and its derivatives	Organic acid and its derivatives	146.058	[M-H]-	145.05	83	C6H10O4	247530	225170	276700	390500	408020	423930	2171700	2355800	2172600	26429	26471	24747	584600	536010	542030	0.0477924
Azelaic acid	Organic acid and its derivatives	Organic acid and its derivatives	188.105	[M-H]-	187.097	125	C9H16O4	74082000	75416000	74970000	194640000	200090000	194290000	227580000	235470000	230030000	12310000	11814000	12009000	142190000	142110000	139730000	0.00988911
Caffeic acid	Organic acid and its derivatives	Organic acid and its derivatives	180.042	[M-H]-	179.034	135	C9H8O4	118860	124610	117560	73595	67264	64151	107920	140560	90049	23482	32616	25710	62514	43917	66849	0.21092
Creatinine	Organic acid and its derivatives	Organic acid and its derivatives	113.059	[M-H]-	112.051	83	C4H7N3O	9	9	9	9	9	9	9	9	9	95531	85030	84394	19639	26941	16869	0.246016
Dl-2-Aminooctanoic acid	Organic acid and its derivatives	Organic acid and its derivatives	159.126	[M-H]-	158.118	112	C8H17NO2	13353	19829	15614	27699	27175	26345	80810	75063	71336	9	9	9	22970	25250	23934	0.0475865
Glutaric acid	Organic acid and its derivatives	Organic acid and its derivatives	132.042	[M-H]-	131.034	87.1	C5H8O4	2160200	2146100	2159500	7348800	7731600	7740000	2597100	2619600	2604300	12597000	12519000	12203000	6440300	6702700	6980500	0.0402718
Hippuric acid	Organic acid and its derivatives	Organic acid and its derivatives	179.058	[M-H]-	178.05	134	C9H9NO3	1377900	1400000	1385500	857600	903950	838610	1336200	1360400	1342100	41050	42850	38512	697020	703180	718650	0.0157783
4-Hydroxy-3-methoxyphenylacetic acid	Organic acid and its derivatives	Organic acid and its derivatives	182.058	[M-H]-	181.05	122	C9H10O4	34517	34619	32405	45009	51667	47934	109780	120500	114900	25337	31725	27773	63073	55428	55506	0.0757125
L-Lactic acid	Organic acid and its derivatives	Organic acid and its derivatives	90.0317	[M-H]-	89.0239	71	C3H6O3	13903	19546	18080	15785	16416	27523	33881	23912	35325	185520	220930	205770	50348	56062	63714	0.118262
L-Homoserine	Organic acid and its derivatives	Organic acid and its derivatives	119.058	[M-H]-	118.05	73.9	C4H9NO3	2709600	2975500	3221500	3359700	3478800	3547800	2868100	3716600	2969400	6100900	5609400	6483400	3569100	3430900	3489200	0.0198435
Mandelic acid	Organic acid and its derivatives	Organic acid and its derivatives	152.047	[M-H]-	151.04	106.9	C8H8O3	330530	335430	339860	1391500	1428400	1400300	11791000	11976000	11509000	4983500	4960700	4993000	4692000	4741600	5055200	0.0407783
Phenyllactate (Pla)	Organic acid and its derivatives	Organic acid and its derivatives	166.063	[M-H]-	165.055	103	C9H10O3	732400	774580	773530	375100	404940	382170	938420	981500	941120	4403100	4464700	4562100	1635900	1634500	1770100	0.0463571
Pyrrole-2-carboxylic acid	Organic acid and its derivatives	Organic acid and its derivatives	111.032	[M-H]-	110.024	66	C5H5NO2	117350	119660	110420	178760	197570	198110	667670	648070	650550	8646200	8123100	8512100	3189100	3232100	3314200	0.0195863
Sebacate	Organic acid and its derivatives	Organic acid and its derivatives	202.121	[M-H]-	201.113	139	C10H18O4	71953	71805	70379	70763	74129	67117	154470	150680	159650	31995	32614	32139	83161	81044	82780	0.0137068
Subericacid	Organic acid and its derivatives	Organic acid and its derivatives	174.089	[M-H]-	173.081	111	C8H14O4	1127700	1204100	1136700	4229600	4416800	4376200	15779000	16896000	16390000	460730	433540	441980	5180000	5123500	5188000	0.0068085
Urocanic acid	Organic acid and its derivatives	Organic acid and its derivatives	138.043	[M-H]-	137.035	93	C6H6N2O2	4282700	4404800	4047700	5571900	5738200	5219300	4199900	4935600	4370200	2109200	2076800	2127400	4151800	4186700	4376700	0.028557
3-(3-Hydroxyphenyl) propionate acid	Organic acid and its derivatives	Organic acid and its derivatives	166.063	[M-H]-	165.055	106.2	C9H10O3	36230	38519	37492	3622	5097.4	5160.5	4776	3500.8	7145.7	2168.9	2413.5	3025.2	14506	10634	15410	0.187698
3-Aminosalicylic acid	Organic acid and its derivatives	Organic acid and its derivatives	153.043	[M-H]-	152.035	108.1	C7H7NO3	21000	21980	11162	49143	59185	58844	357130	270790	324410	147230	197640	176970	147430	163160	177910	0.0936088
Ethylmalonate	Organic acid and its derivatives	Organic acid and its derivatives	132.042	[M-H]-	131.034	87.1	C5H8O4	2160200	2146100	2159500	7348800	7731600	7740000	2597100	2619600	2604300	12597000	12519000	12203000	6440300	6702700	6980500	0.0402718
(Rs)-Mevalonic acid	Organic acid and its derivatives	Organic acid and its derivatives	148.074	[M-H]-	147.066	59	C6H12O4	363470	436220	381780	228160	263380	239000	286830	305090	374830	990610	989650	1064900	697730	641940	529220	0.137798
5-Hydroxyhexanoic acid	Organic acid and its derivatives	Organic acid and its derivatives	132.079	[M-H]-	131.071	85.2	C6H12O3	1053900	1109200	1109900	618140	645720	643110	1504400	1450600	1435500	54322	57776	57088	644060	648360	688540	0.0371541
Citraconic acid	Organic acid and its derivatives	Organic acid and its derivatives	130.027	[M-H]-	129.019	85	C5H6O4	3645200	3757800	2823200	4223800	4370200	4070900	5367900	7077300	4816700	650060	773540	701260	3931900	3806500	3959000	0.0208659
Aminomalonic acid	Organic acid and its derivatives	Organic acid and its derivatives	119.022	[M-H]-	118.014	74	C3H5NO4	3589800	4190900	3726900	2574100	2835500	2905500	647040	609360	660770	8713400	9022800	10388000	4930600	4942500	5107400	0.0197896
4-Methylvaleric acid	Organic acid and its derivatives	Organic acid and its derivatives	116.084	[M-H]-	115.076	97	C6H12O2	9751	12120	11545	17631	17811	16553	4225.4	3861.7	3929	2142.3	1923	2664.4	11374	9061.7	9092.1	0.134753
Fumaric acid	Organic acid and its derivatives	Organic acid and its derivatives	116.011	[M-H]-	115.003	71	C4H4O4	1019500	882450	809820	857340	863470	990290	462510	435150	417360	1395700	1596400	1385600	1007600	989730	1071200	0.0418643
Argininosuccinic acid	Organic acid and its derivatives	Organic acid and its derivatives	290.123	[M-H]-	289.115	97.1	C10H18N4O6	952190	759540	866550	470090	478760	436360	201390	261220	240630	944670	938980	884860	563610	538180	577870	0.0359095
Pimelic acid	Organic acid and its derivatives	Organic acid and its derivatives	160.074	[M-H]-	159.066	97.1	C7H12O4	1050400	1122500	1094300	3881100	4069400	3954600	10292000	10983000	10734000	1598300	1617600	1653700	3981900	4031800	4176300	0.0248474
Hydroxyphenyllactic acid	Organic acid and its derivatives	Organic acid and its derivatives	182.058	[M-H]-	181.05	135	C9H10O4	1466000	1532100	1549700	1121300	1267500	1267800	1333400	1287200	1268500	6814300	6877800	7084600	2922800	2936900	3232300	0.0576645
D-Malic acid	Organic acid and its derivatives	Organic acid and its derivatives	134.022	[M-H]-	133.014	71	C4H6O5	19481000	18064000	16641000	54377000	54475000	59902000	8376300	5895200	7624000	258320000	290800000	264500000	60808000	63141000	69330000	0.0683571
Succinic anhydride	Organic acid and its derivatives	Organic acid and its derivatives	100.016	[M-H]-	99.0082	82	C4H4O3	2199900	682580	1178200	12890000	8015400	17479000	817320	5498400	7460300	18654000	23322000	11309000	9566800	10970000	12887000	0.149598
3-Methylsalicylic acid	Organic acid and its derivatives	Organic acid and its derivatives	152.047	[M-H]-	151.04	107.1	C8H8O3	9	9	9	46482	52486	51564	214910	225170	214300	44387	44493	47421	70966	74890	90347	0.13014
Ethylsalicylate	Organic acid and its derivatives	Organic acid and its derivatives	166.063	[M-H]-	165.055	149.1	C9H10O3	63779	81562	85642	54435	46880	93963	56647	78011	67320	48425	37000	43127	1288700	1266900	1322800	0.0217935
Oxaloacetic acid	Organic acid and its derivatives	Organic acid and its derivatives	132.07	[M-H]-	130.998	85.1	C4H4O5	976200	1060400	982600	1907300	1802400	1826800	834460	804780	800620	1511500	1510000	1491600	972720	1082100	1030600	0.053206
2,4-Hexadienoic acid	Organic acid and its derivatives	Organic acid and its derivatives	112.052	[M-H]-	111.045	79.9	C6H8O2	1099100	1341400	1347000	5093500	5625200	5410700	1045800	921440	1271900	1332400	1691200	1400500	2627200	2369600	2687700	0.0659461
3-Hydroxymandelate	Organic acid and its derivatives	Organic acid and its derivatives	168.042	[M-H]-	167.034	120.9	C8H8O4	50855	46828	47531	38327	40831	33771	138120	130750	127510	7384	6557.3	6164.6	36507	37911	30960	0.104638
3-Hydroxyglutaric acid	Organic acid and its derivatives	Organic acid and its derivatives	148.037	[M-H]-	147.029	84.9	C5H8O5	3638000	4123700	4627900	3600300	3685300	2942500	3099200	3115400	3317400	2162600	2427800	2511900	3157900	3063000	3000000	0.0258604
N-Acetylornithine	Organic acid and its derivatives	Organic acid and its derivatives	174.1	[M-H]-	173.093	131	C7H14N2O3	129760000	122770000	124370000	84602000	76670000	80994000	112140000	110540000	112130000	25222000	26904000	26709000	95053000	96755000	95585000	0.00908896
3-Dehydroshikimate	Organic acid and its derivatives	Organic acid and its derivatives	172.037	[M-H]-	171.029	127	C7H8O5	951420	928760	949650	1496800	1483300	1233700	697730	766530	810590	4442200	4430400	4592700	1804500	1739100	1697700	0.0308211
Indole-3-pyruvic acid	Organic acid and its derivatives	Organic acid and its derivatives	203.058	[M-H]-	202.05	142.9	C11H9NO3	9	9	9	9	9	9	9	9	9	243270	240530	250030	71617	71895	75746	0.0315767
Mono-methyl glutarate	Organic acid and its derivatives	Organic acid and its derivatives	146.058	[M-H]-	145.05	68.9	C6H10O4	186710	145030	164670	196230	189560	177900	163340	181880	171840	101020	106780	108780	117730	112880	119890	0.0307275
Uric acid	Organic acid and its derivatives	Organic acid and its derivatives	168.028	[M-H]-	167.021	124	C5H4N4O3	69412	41282	43245	9	9	9	56974	53852	40537	24866000	32060000	28884000	5478900	4521100	4648200	0.106537
3-Hydroxyphenylacetic acid	Organic acid and its derivatives	Organic acid and its derivatives	152.047	[M-H]-	151.04	107.1	C8H8O3	82888	78437	83361	336530	365720	345020	6993600	6988800	6745700	3325100	3305100	3409400	2645200	2693300	2970300	0.0633547
Heptanoic acid	Organic acid and its derivatives	Organic acid and its derivatives	130.099	[M-H]-	129.092	129.1	C7H14O2	3035.9	5269.3	4375.8	6521	5437.2	5112.3	14123	14226	13979	1476.3	2042	3716.7	6074.6	6672.8	5444.3	0.101308
(S) -2-Hydroxyglutaric acid	Organic acid and its derivatives	Organic acid and its derivatives	148.037	[M-H]-	147.029	85.1	C5H8O5	9148100	9224500	10514000	8150300	8489800	9116600	8611700	7738200	7818600	5523300	5698800	4725800	6742900	7360300	7360100	0.049815
Iminodiacetic acid	Organic acid and its derivatives	Organic acid and its derivatives	133.037	[M-H]-	132.03	88	C4H7NO4	37240000	36713000	37377000	17883000	16872000	16869000	38070000	41268000	35854000	24629000	21088000	22751000	29661000	28973000	29236000	0.0118527
Homo-Gamma-Linolenic acid	Organic acid and its derivatives	Organic acid and its derivatives	306.256	[M-H]-	305.248	305.3	C20H34O2	14759000	13697000	14054000	24128000	23921000	24788000	21630000	21968000	21652000	6001900	5857500	5826700	19064000	16732000	18035000	0.0651305
2-Isopropylmalate	Organic acid and its derivatives	Organic acid and its derivatives	176.068	[M-H]-	175.061	115	C7H12O5	300250	361790	290530	186070	180940	181280	558050	555650	543240	3230800	3332500	3502100	769320	859290	1104900	0.190635
2-Ethyl-2-hydroxybutyric acid	Organic acid and its derivatives	Organic acid and its derivatives	132.079	[M-H]-	131.071	85.1	C6H12O3	1031700	1082200	1080300	623640	633400	620420	1471800	1406300	1410800	54698	53859	63329	618710	630020	661920	0.0351834
1,11-Undecylic acid	Organic acid and its derivatives	Organic acid and its derivatives	244.167	[M-H]-	243.2	225.2	C13H24O4	5170200	5113000	5227300	6090500	6123200	6105300	6112800	6020100	5928700	4448100	4504200	4460300	5694300	5715400	5522000	0.0187981
2-Hydroxy-3,5-dinitrobenzoic acid	Organic acid and its derivatives	Organic acid and its derivatives	228.002	[M-H]-	226.994	183	C7H4N2O7	1400600	1482600	1466900	4240500	4651800	4448500	5064500	5113600	4869300	1934100	1865000	1906700	3300800	3259400	3393000	0.0206137
2-Amino-4-oxovaleric acid	Organic acid and its derivatives	Organic acid and its derivatives	131.058	[M-H]-	130.05	87.9	C5H9NO3	989670	1054500	1127600	2811000	3206700	3038800	1413500	1419600	1262600	1531900	1526200	1760100	1675100	1689200	1694900	0.00604403
L-2-Amino-6-oximelic acid	Organic acid and its derivatives	Organic acid and its derivatives	189.064	[M-H]-	188.057	102.1	C7H11NO5	1027200	987700	862050	7242400	7814400	8127100	15883000	14347000	15503000	1051000	1008300	1229900	5283500	5268000	5487500	0.0229128
1-Aminocyclohexanoic acid	Organic acid and its derivatives	Organic acid and its derivatives	143.095	[M-H]-	142.087	116	C7H13NO2	153240	137380	139030	206550	207030	198900	203730	197880	207790	151770	155560	140060	168160	160820	147320	0.0665797
2-Hydroxycaprylic acid	Organic acid and its derivatives	Organic acid and its derivatives	160.21	[M-H]-	159	113	C8H16O3	35848	44942	44611	62746	64030	65904	149450	144350	131970	14692	16162	18379	72532	77018	81376	0.057449
2-hydroxyphenylacetic acid	Organic acid and its derivatives	Organic acid and its derivatives	152.047	[M-H]-	151	107	C8H8O3	48103	45431	50294	205730	202440	210530	4138400	4132800	4032000	1907100	1969400	2020500	1580700	1577600	1747100	0.0593091
4-Hydroxy-3-methylbenzoic acid	Organic acid and its derivatives	Organic acid and its derivatives	152.047	[M-H]-	151	107	C8H8O3	42537	49862	47856	200810	207260	198700	4102400	4100700	3972100	1914800	1947600	2016100	1545400	1575100	1762100	0.0721831
3,3-Dimethylglutaric acid	Organic acid and its derivatives	Organic acid and its derivatives	160.17	[M-H]-	159	115	C7H12O4	107660	113600	103360	356370	367470	359650	401290	405400	422530	149500	151260	141550	251930	229680	243280	0.0464197
2-Hydroxy-2-methylbutyric acid	Organic acid and its derivatives	Organic acid and its derivatives	118.063	[M-H]-	117	71	C5H10O3	33043	36334	41463	27102	35061	32313	58962	59461	58770	23146	23062	22532	29434	36606	35401	0.113577
2-Methylglutaric acid	Organic acid and its derivatives	Organic acid and its derivatives	146.058	[M-H]-	145	101	C6H10O4	533640	573140	552450	1312100	1439100	1407700	3109100	3059500	2909000	31108	17757	21821	998200	1009200	1055400	0.0297292
2-Methyl-4-pentenoic acid	Organic acid and its derivatives	Organic acid and its derivatives	114.14	[M-H]-	113	69	C6H10O2	797640	759480	817360	780180	853850	790910	746490	792820	768880	729520	728550	715410	707740	704700	791630	0.0671506
(S)-Leucic acid	Organic acid and its derivatives	Organic acid and its derivatives	132.079	[M-H]-	131	85	C6H12O3	123050	122510	123410	47658	57284	53136	176180	174730	164010	2148800	2131000	2315100	649250	682340	725600	0.055835
4-Methoxyphenylacetic acid	Organic acid and its derivatives	Organic acid and its derivatives	166.063	[M-H]-	165	106	C9H10O3	3059.3	4507.8	3799.2	3114	1803.9	2465.1	13730	12052	11472	17122	19579	17126	11782	10280	10573	0.0731907
4-Acetamidobutyric acid	Organic acid and its derivatives	Organic acid and its derivatives	145.074	[M+H]+	146.074	86	C6H11NO3	20432000	18575000	19888000	13068000	14558000	15021000	2662300	2154000	2481800	73436	1409000	1414400	5711300	6604300	6170000	0.0724708
4-Guanidinobutyric acid	Organic acid and its derivatives	Organic acid and its derivatives	145.085	[M+H]+	146.085	87	C5H11N3O2	3043000	2554400	2516500	6706900	7607400	6831800	12349000	11898000	11830000	67139000	73197000	67181000	21798000	23750000	24660000	0.0624832
Guanidineacetic acid	Organic acid and its derivatives	Organic acid and its derivatives	117.054	[M+H]+	118.1	101	C3H7N3O2	1169700	856790	831560	561020	594090	816070	720780	555550	574800	325330	488400	298280	819690	554820	652560	0.198229
Hydrocinnamic acid	Organic acid and its derivatives	Organic acid and its derivatives	150.068	[M+H]+	151.068	79	C9H10O2	30643	30737	26504	122820	133160	119930	225580	228250	222590	17436	8407.1	13140	94830	97695	107620	0.0670866
L-Dihydroorotic acid	Organic acid and its derivatives	Organic acid and its derivatives	158.033	[M+H]+	159	99	C5H6N2O4	12958000	10007000	12702000	31153000	29424000	28793000	15114000	15213000	14062000	9	9	9	15907000	14682000	19327000	0.144686
Maleic acid	Organic acid and its derivatives	Organic acid and its derivatives	116.011	[M+H]+	117.011	71	C4H4O4	35023000	35854000	38127000	49376000	51958000	49526000	20283000	19673000	19271000	15091000	15153000	16800000	26607000	29510000	32501000	0.099769
DL-Pipecolic acid	Organic acid and its derivatives	Organic acid and its derivatives	129.079	[M+H]+	130	84	C6H11NO2	26876000	28351000	31114000	39682000	43802000	41785000	101610000	113940000	115630000	343530000	335570000	362500000	127840000	146410000	146740000	0.0770891
2-Aminoadipic acid	Organic acid and its derivatives	Organic acid and its derivatives	161.069	[M+H]+	162.1	97.9	C6H11NO4	20606000	17158000	17898000	17820000	17421000	18504000	16422000	15335000	15421000	19707000	20451000	20100000	16616000	14382000	16996000	0.088282
5-Aminolevulinate	Organic acid and its derivatives	Organic acid and its derivatives	131.058	[M+H]+	132.1	86.1	C5H9NO3	2437400	3534000	3015700	4585300	6575000	4631500	1752700	1984900	2292900	2595500	2505400	3500200	2659500	2642400	2628400	0.00589223
Jasmonic acid	Organic acid and its derivatives	Organic acid and its derivatives	210.126	[M+H]+	211.133	151.1	C12H18O3	9	9	9	147040	52331	145740	165800	126500	166160	259240	369370	293500	131790	200760	229560	0.268141
DL-Stachydrine	Organic acid and its derivatives	Organic acid and its derivatives	179.071	[M-Cl]+	144.102	84.1	C7H14ClNO2	3253700	2751500	3262300	838790	1242900	773680	1356400	1216900	1143700	19528000	18061000	21636000	6192800	4542200	6575800	0.187277
N1-Acetylspermine	Organic acid and its derivatives	Organic acid and its derivatives	244.226	[M+H]+	245.226	84.1	C12H28N4O	1868100	1973000	1966300	2174700	2312400	2214700	236080	204700	214410	128680	142570	168300	956700	991610	1043800	0.0439503
Ritalinic acid	Organic acid and its derivatives	Organic acid and its derivatives	219.126	[M+H]+	220	84	C13H17NO2	11545	14604	10441	42829	48480	51905	35665	44664	22664	323630	343100	341850	126000	120020	136620	0.0659162
Isonicotinic acid	Organic acid and its derivatives	Organic acid and its derivatives	123.032	[M+H]+	124.032	124	C6H5NO2	6713400	6810000	6822300	4864700	4443700	4662800	2231100	2003200	2351400	88441000	91213000	79804000	36787000	39136000	35766000	0.0464162
Tranexamic acid	Organic acid and its derivatives	Organic acid and its derivatives	157.11	[M+H]+	158.1	95.2	C8H15NO2	56946	13976	39814	17807	13267	19097	40742	32637	58433	688850	646500	721900	225760	131670	184550	0.261073
Creatine	Organic acid and its derivatives	Organic acid and its derivatives	131.07	[M+H]+	132.067	90.1	C4H9N3O2	11328	23760	13599	23048	12875	13389	12406	12009	11029	583700	634980	620340	226940	189700	239200	0.117921
Methylmalonic acid	Organic acid and its derivatives	Organic acid and its derivatives	118.027	[M+H]+	119.015	77	C4H6O4	44905	32040	32605	71294	79929	82571	103330	84269	54335	38513	33149	52264	63587	64494	66017	0.0189792
3-Carboxypropyltrimethylammonium	Organic acid and its derivatives	Organic acid and its derivatives	145.11	[M+H]+	146.117	60	C7H15NO2	245150	215670	257690	358340	369280	475000	604520	515630	546270	2242200	2497600	2441100	949010	969850	929700	0.0211474
Folic acid	Organic acid and its derivatives	Organic acid and its derivatives	473.166	[M+H]+	474.2	327.1	C20H23N7O7	536550	552740	517660	686680	714710	641610	160300	182570	183210	12000000	11596000	12802000	3885100	4082000	4289600	0.0495093
5-Hydroxy-2-oxo-4-ureido-2,5-dihydro-1H-imidazole-5-carboxylic acid ester	Organic acid and its derivatives	Organic acid and its derivatives	202.034	[M+H]+	203	101	C5H6N4O5	109350000	109290000	100120000	100960000	97954000	96774000	106160000	95132000	105380000	88329000	80821000	86665000	101950000	100210000	110180000	0.0511503
1-Deoxyvaleric acid	Organic acid and its derivatives	Organic acid and its derivatives	234.162	[M+H]+	235.2	179.1	C15H22O2	4473600	4139700	4200300	4181200	4111800	4105700	4118000	4206600	4194400	3636500	3649600	3475600	4049300	4250000	4445400	0.0466208
4-Pentenoic acid	Organic acid and its derivatives	Organic acid and its derivatives	100.052	[M+H]+	101	55	C5H8O2	45483	43413	47957	44112	34117	34700	12811	17407	26470	9	9	9	26973	21053	23711	0.124
Quinoline-4-carboxylic acid	Organic acid and its derivatives	Organic acid and its derivatives	173.17	[M+H]+	174	146	C10H7NO2	140490	117110	117670	68409	85883	104210	223460	278190	276690	101060	125910	120570	144670	168970	118840	0.173896
Trans-2-Butene-1,4-dicarboxylic acid	Organic acid and its derivatives	Organic acid and its derivatives	144.13	[M+H]+	145	99	C6H8O4	9	9	9	9	9	9	116260	130800	138850	166000	253350	350250	94028	91375	107480	0.0884469
SDMA	Organic acid and its derivatives	Organic acid and its derivatives	202.25	[M+H]+	203	70	C8H18N4O2	43287000	49894000	48663000	32617000	36683000	32143000	30062000	30059000	30417000	27720000	26646000	34453000	35037000	42896000	39406000	0.100675
3-Methoxyphenylacetic acid	Organic acid and its derivatives	Organic acid and its derivatives	166.17	[M+H]+	137	121	C9H10O3	9	9	9	9	9	9	9	9	9	320970	314320	307450	72409	83277	83859	0.0807684
L-2-Aminobutyric acid	Organic acid and its derivatives	Organic acid and its derivatives	103.063	[M+H]+	104	58	C4H9NO2	178240000	181610000	175270000	158740000	160130000	160950000	99455000	99320000	100460000	69191000	73067000	73898000	131730000	136640000	138860000	0.0268786
(S)-1-Pyrroline-5-carboxylate	Organic acid and its derivatives	Organic acid and its derivatives	113.048	[M-H+CH3CN]-	153.068	79	C5H7NO2	6705600	5833100	5669100	2245800	2442600	3038000	3254500	2735100	2065000	8542100	8196400	8306200	3968200	4264700	4935600	0.112912
(S)-2,3,4,5-Tetrahydropyridine-2-carboxylate	Organic acid and its derivatives	Organic acid and its derivatives	127.063	[2M+Na]+	277.116	260.2	C6H9NO2	9	9	9	9	9	9	260870	195000	222660	18819000	22799000	22053000	7122100	7593000	6743500	0.0594985
(S)-3-Methyl-2-oxopentanoic acid	Organic acid and its derivatives	Organic acid and its derivatives	130.063	[2M+H]+	261.141	132.1	C6H10O3	1609000	1678800	1635800	22483000	22193000	22322000	2548700	2508900	2532500	734690	645430	762280	6473000	6526700	6579900	0.00818968
Proline betaine	Organic acid and its derivatives	Organic acid and its derivatives	143.095	[2M+Na]+	309.18	137.1	C7H13NO2	166250000	171390000	162000000	107860000	101660000	115260000	79134000	76654000	75960000	244100	204280	239090	92988000	100580000	103660000	0.0554389
(R)-Pantoate	Organic acid and its derivatives	Organic acid and its derivatives	148.074	[M+NH4]+	166.111	124.1	C6H12O4	274610	376400	218180	1044700	944780	950460	7723400	8661500	7592000	66189000	52656000	54490000	20969000	20372000	23744000	0.0829416
L-Arogenate	Organic acid and its derivatives	Organic acid and its derivatives	227.079	[M-H+CH3CN]-	267.101	108	C10H13NO5	1007500	1167600	1257000	7970900	9429600	8482200	6076700	7493800	7233700	218540	243820	271230	2683300	2718700	2813000	0.0244828
6-Phosphonoglucono-D-lactone	Organic acid and its derivatives	Organic acid and its derivatives	258.014	[M-H-H2O]-	238.989	59	C6H11O9P	2498000	2624200	2097800	955980	737960	765120	1513300	1243000	1453600	4350700	4187900	3751200	1832600	2119500	1631600	0.131744
NeuNGc	Organic acid and its derivatives	Organic acid and its derivatives	325.101	[M-2H+K]-	362.05	211	C11H19NO10	777440	586950	999780	348630	276090	322420	9	9	9	26073000	31785000	27207000	8211200	7664600	8149100	0.0373697
16-Feruloyloxypalmitate	Organic acid and its derivatives	Organic acid and its derivatives	448.283	[M-2H]-	223.137	136.1	C26H40O6	258980	239150	255530	244410	243870	250760	241450	244320	242040	231590	236790	228840	264870	265030	272000	0.0152305
3-Hydroxycapric acid	Organic acid and its derivatives	Organic acid and its derivatives	188.141	[M-H]-	187.135	59	C10H20O3	2936400	2994500	2998600	194330	205410	208650	910900	939220	878560	64741	67991	72388	1044900	1044500	1070300	0.0140344
5-Methyltetrahydrofolate	Organic acid and its derivatives	Organic acid and its derivatives	459.187	[M-H+CH3CN]-	499.209	128	C20H25N7O6	9	9	9	9	9	9	9	9	9	1440900	1448000	1465200	280960	290850	307650	0.046028
1-(3-Pyridyl)-1-butanone-4-carboxylic acid	Organic acid and its derivatives	Organic acid and its derivatives	179.058	[M+H-H2O]+	162.051	134.1	C9H9NO3	274240	342220	372470	453760	533720	525050	320920	321850	317780	7967400	8443600	8211300	2971900	3064200	3033500	0.0155478
5-Guanidino-2-oxopentanoate	Organic acid and its derivatives	Organic acid and its derivatives	173.08	[M+H]+	174.085	114.1	C6H11N3O3	1056900	1484800	1589400	6592900	6573300	4877000	5269100	5669200	5745400	1911900	1815500	2291200	3720400	4606600	4485100	0.112494
Cyclohexylacetic acid	Organic acid and its derivatives	Organic acid and its derivatives	142.099	[M+HCOO+2H]+	189.111	55.1	C8H14O2	821230	966340	840560	2635200	3014800	2711800	3441100	3093100	3174200	138220	124410	131190	1767200	1784300	1907500	0.0420653
N, N'-Dicyclohexyl urea	Organic acid and its derivatives	Organic acid and its derivatives	224.189	[M+H]+	225.193	100.1	C13H24N2O	1092800	1102100	1077400	1074500	1140700	1106400	1052600	1057000	1073400	1045600	1065000	1067700	1042100	1040200	1113500	0.0392222
Vitamin D3	Coenzyme and vitamins	Coenzyme and vitamins	384.339	[M-H]-	383.331	323	C27H44O	35333	38504	31972	49686	54325	56977	37089	42644	49700	7111.1	6704.1	11196	35051	32717	32635	0.0409894
Pantothenate	Coenzyme and vitamins	Coenzyme and vitamins	219.1	[M-H]-	218.103	88	C9H17NO5	13196000	12771000	13387000	22628000	24509000	23978000	199060000	191770000	192280000	10023000	10105000	9678700	59563000	60545000	63215000	0.0309274
Pyridoxine 5'-phosphate	Coenzyme and vitamins	Coenzyme and vitamins	249.04	[M-H]-	248.032	79	C8H12NO6P	474120	366760	410400	264190	292360	322590	518620	424900	422990	280240	295460	280620	377700	368260	355750	0.0299826
D-Calcium pantothenate	Coenzyme and vitamins	Coenzyme and vitamins	438.221	[M-H]-	437.214	218.1	C18H34N2O10	38757	42901	42680	95158	126490	103230	5258200	5047400	5101700	33884	31947	43878	912700	728810	906960	0.123075
Biotin	Coenzyme and vitamins	Coenzyme and vitamins	244.088	[M+H]+	245.09	227	C10H16N2O3S	68671	41392	60358	96562	94691	85316	114460	108800	123380	898970	943570	891360	341090	387670	398400	0.0810885
L-Ascorbate	Coenzyme and vitamins	Coenzyme and vitamins	176.032	[M+H]+	177	99	C6H8O6	4095000	2526300	2379600	6902100	6597700	9063600	3131700	3067200	3334300	9	9	9	3059700	4680700	3379000	0.231672
Pyridoxine	Coenzyme and vitamins	Coenzyme and vitamins	169.074	[M+H]+	170.1	134.1	C8H11NO3	96985	53899	74702	73184	86189	87734	790680	381890	440000	577640	495460	600980	258330	361740	311930	0.16647
Orotic acid	Coenzyme and vitamins	Coenzyme and vitamins	156.017	[M+H]+	157	139	C5H4N2O4	3739900	4070600	4615100	2671100	4029700	3241400	3082000	2752000	3386200	1529900	1458200	2092200	2120000	2372400	2511300	0.0849727
Nicotinamide	Coenzyme and vitamins	Coenzyme and vitamins	122.1	[M+H]+	123.1	80.3	C6H6N2O	23058000	24307000	24127000	16807000	15958000	17660000	8499100	8348100	8572000	292290000	302540000	262400000	134870000	143660000	131210000	0.0468497
All-Trans-13,14-dihydroretinol	Coenzyme and vitamins	Coenzyme and vitamins	286.23	[M+H]+	287.2	269.3	C20H32O	1051400	1080300	1068600	1530300	1665600	1650500	2881700	3278900	3214300	3833500	3921600	3776200	2467800	2539300	2631300	0.0321915
Nicotinic acid	Coenzyme and vitamins	Coenzyme and vitamins	123.032	[M+H]+	124	78	C6H5NO2	12494000	12952000	12992000	37080000	34565000	37967000	51931000	47074000	49565000	86333000	80076000	76727000	48354000	48681000	47715000	0.0101829
Nicotinuric acid	Coenzyme and vitamins	Coenzyme and vitamins	180.054	[M+H]+	181.1	135	C8H8N2O3	9	9	9	393140	137630	392700	1122900	1235800	955180	3465100	3570800	4288800	1574700	1583700	1587000	0.00402473
N-Methylnicotinamide	Coenzyme and vitamins	Coenzyme and vitamins	136.064	[M+H]+	137	108	C7H8N2O	9	9	9	9	9	9	72912	100760	96454	435080	405150	470430	199880	178900	195750	0.0580341
Pantothenol	Coenzyme and vitamins	Coenzyme and vitamins	205.131	[M+H]+	206.13	76	C9H19NO4	13798	23412	20152	14924	16187	15446	215860	229430	204600	9	9	9	54314	64990	64781	0.0994815
Riboflavin	Coenzyme and vitamins	Coenzyme and vitamins	376.138	[M+H]+	377	243	C17H20N4O6	141910000	141200000	140260000	168010000	171010000	173290000	179780000	183290000	186650000	119310000	116160000	118870000	159930000	158580000	155470000	0.0144762
Trigonelline	Coenzyme and vitamins	Coenzyme and vitamins	137.048	[M+H]+	138	94	C7H7NO2	122350	124840	169300	284750	141340	391770	763020	819120	629800	938240	973850	948430	622090	637230	605680	0.0253822
Methyl nicotinate	Coenzyme and vitamins	Coenzyme and vitamins	137.048	[M+H]+	138.05	78	C7H7NO2	9	9	9	9	9	9	9	9	9	123540	125260	125560	36128	39022	41541	0.0696368
Pantetheine	Coenzyme and vitamins	Coenzyme and vitamins	278.13	[M+H]+	279.13	148.9	C11H22N2O4S	14425000	14037000	15754000	12992000	12491000	15894000	21058000	23436000	21569000	35628000	35669000	32894000	18967000	23540000	21835000	0.107753
4-Hydroxyretinoic acid	Coenzyme and vitamins	Coenzyme and vitamins	316.204	[M+H]+	317.3	299.2	C20H28O3	90044	81248	97990	228630	250850	210660	74079	85312	77245	9	9	9	93658	93482	106000	0.0734496
Thiamine	Coenzyme and vitamins	Coenzyme and vitamins	265.112	[M]+	265.111	122.1	C12H17N4OS+	17473000	15505000	14710000	13923000	13486000	13581000	6749200	6465700	6864200	80447	88758	120380	8543500	8975600	9021500	0.0298098
Dethiobiotin	Coenzyme and vitamins	Coenzyme and vitamins	214.132	[M+H]+	215.3	197.3	C10H18N2O3	27341	33994	15773	9	9	9	1073100	1072900	1107400	9	9	9	270970	280070	266360	0.0256048
N6-D-Biotinyl-L-lysine	Coenzyme and vitamins	Coenzyme and vitamins	372.183	[M+F]-	391.188	271.2	C16H28N4O4S	3014500	3031500	3073300	1002000	1053600	1044400	1418200	1422200	1381300	737510	737230	763600	1585500	1577000	1602200	0.00807213
4-Acetamidobutanoyl-CoA	Coenzyme and vitamins	Coenzyme and vitamins	894.178	[M-2H]-	446.077	111	C27H45N8O18P3S	9	9	9	9	9	9	9	9	9	429550	321650	402150	175670	176700	168080	0.0271362
N-Oleoylethanolamine	Alkaloids	Alkaloids	325.298	[M+H]+	326.304	62.1	C20H39NO2	842010	855020	908440	1000800	1132300	1108300	2559900	2717800	2692700	170080	172590	163220	1151100	1257800	1318900	0.0683457
Protocatechuic aldehyde	Others	Benzene and substituted derivatives	138.032	[M-H]-	137.024	107.4	C7H6O3	14182	11816	11942	6269.2	6253.3	8537.4	20811	22409	17500	24349	24173	21259	14527	12882	17321	0.150513
4-Hydroxy-3-methoxybenzaldehyde	Others	Benzene and substituted derivatives	152.047	[M-H]-	151.04	136	C8H8O3	144830	152520	152650	120420	127850	136470	351860	362670	350570	455680	432080	452290	301000	304010	336570	0.0628463
Ellagic acid	Others	Benzene and substituted derivatives	302.006	[M-H]-	300.998	145	C14H6O8	69295	68173	72632	22118	29993	26768	29911	31276	26499	43423	39644	53937	39582	52564	40964	0.160689
2-Phenylphenol	Others	Benzene and substituted derivatives	170.073	[M-H]-	169.065	72	C12H10O	9	2247.7	1591.8	2758.2	2718.4	2235.6	13439	13600	13637	7683.4	6313.8	6794.3	6697.4	8426.8	7170.8	0.120259
p-Cresol	Others	Benzene and substituted derivatives	108.058	[M-H]-	107.05	107	C7H8O	318740	276270	314630	216510	225790	239700	107340	125930	133090	802940	808050	772920	496590	484020	445200	0.056366
4-Acetoxyphenol	Others	Benzene and substituted derivatives	152.047	[M-H]-	151.026	108	C8H8O3	52882	26694	63764	114730	140590	217550	4984600	2505400	3474600	1665400	1744800	1547700	1138600	1308000	1441000	0.11696
Multifidol	Others	Benzene and substituted derivatives	210.089	[M-H]-	209.081	141.1	C11H14O4	853090	866390	843550	1888400	1891500	1933500	2256300	2284600	2200700	75565	76725	73521	1222400	1204800	1230300	0.0107072
2-Acetylresorcinol	Others	Benzene and substituted derivatives	168.042	[M-H]-	167.034	108	C8H8O4	38720	37440	43929	26363	29328	28007	61738	31814	51369	63009	50343	58362	46030	45192	51898	0.0765911
Protocatechuic acid	Others	Benzene and substituted derivatives	154.027	[M+H]+	155	109	C7H6O4	123260	129850	150110	162690	153240	171320	605960	612890	592220	132860	103690	77632	221990	199710	161970	0.155944
4-Ethyl-2-methoxyphenol	Others	Benzene and substituted derivatives	152.084	[M+H]+	153.3	79	C9H12O2	83606	91179	82972	9	9	9	38146	26848	37915	9	9	9	30433	34550	33423	0.0648617
4-Aminophenol	Others	Benzene and substituted derivatives	109.053	[M+H]+	110.2	93.1	C6H7NO	800100	956160	912020	1456800	1349300	1340000	922600	903360	878860	482310	502720	458350	863450	846250	795570	0.042258
Catechol	Others	Benzene and substituted derivatives	110.037	[M+H]+	111.1	83	C6H6O2	4901400	4757400	5070700	5615400	5605500	5661400	5334300	5742000	5571500	3013600	3020000	2984300	4634600	4593000	4597700	0.00494366
3,4-Dihydroxyphenyl ethanol	Others	Benzene and substituted derivatives	154.063	[M+H-H2O]+	137.058	65	C8H10O3	36126000	51006000	46532000	19576000	23436000	18288000	25780000	31500000	27458000	9	9	9	16486000	17698000	19591000	0.0873025
Vanylglycol	Others	Benzene and substituted derivatives	184.074	[M+H-2H2O]+	149.057	79.1	C9H12O4	18318000	17447000	17873000	22418000	23972000	24699000	11473000	10575000	11339000	6041100	7077500	7557500	15359000	15598000	15779000	0.0135227
4-Hydroxybenzaldehyde	Others	Benzene and substituted derivatives	122.037	[M-H]-	121.029	92	C7H6O2	4513400	4633800	4600900	2456500	2548500	2444600	5562400	5660300	5768000	35178000	34256000	35159000	14704000	14972000	15029000	0.0116457
DL-3,4-Dihydroxyphenyl glycol	Others	Benzene and substituted derivatives	170.058	[M-H]-	169.05	123	C8H10O4	715150	718030	711350	2140000	2153900	2166200	2738500	2775000	2738500	123100	115240	112830	1522700	1469600	1431400	0.0310954
2-(4-Hydroxyphenyl) ethanol	Others	Benzene and substituted derivatives	138.068	[M-H]-	137.06	93	C8H10O2	7673600	7692600	7697200	4294300	4500700	4696200	17496000	18098000	17470000	14096000	13380000	13938000	11803000	11972000	11926000	0.0073422
4-Hydroxybenzyl alcohol	Others	Benzene and substituted derivatives	124.052	[M-H]-	123.045	105.2	C7H8O2	8506.7	10179	7832.8	8588.2	14495	14901	35677	40958	47194	69872	67244	74164	38925	35179	36510	0.0515024
Indole-3-ethanol	Others	Benzene and substituted derivatives	161.084	[M-H]-	160.076	130.2	C10H11NO	7317.4	6342.9	7927.7	3577.1	5082.4	5032.6	18059	20909	20443	25592	27381	27877	16642	15077	14756	0.0651359
2',4'-Dihydroxyacetophenone	Others	Benzene and substituted derivatives	152.047	[M-H]-	151.04	91.8	C8H8O3	125830	133080	133560	391300	404030	397220	448880	458240	438160	165860	156520	168200	326950	311590	316930	0.024484
Tyramine	Others	Benzene and substituted derivatives	137.084	[M+H]+	138.084	103	C8H11NO	861640	895080	929960	878920	1192900	977090	849840	893890	895550	508250	482390	623430	666910	799190	856220	0.125455
Methyleugenol	Others	Benzene and substituted derivatives	178.099	[M+H]+	179	123	C11H14O2	9	9	9	9649.1	12002	15156	32051	27621	36237	4361600	4441600	4325500	1115400	1066900	1080900	0.0229483
Benzoic acid	Others	Benzene and substituted derivatives	122.037	[M+H]+	123.037	79	C7H6O2	1211100	1197200	1353500	1373600	1532800	1492900	1316800	1355600	1345500	2653400	2422700	2611700	4798000	5031000	5100700	0.0318536
2'-Hydroxy-5'-methylacetophenone	Others	Benzene and substituted derivatives	150.068	[M+H]+	151.068	91.1	C9H10O2	310260	295930	284010	278050	277170	262690	239450	205240	263020	268530	247520	281500	235200	272350	242220	0.0789709
2-(3,4-Dimethoxyphenyl) ethanamine	Others	Benzene and substituted derivatives	181.11	[M+H]+	182.11	165.1	C10H15NO2	174130	221130	221680	334460	538610	484710	435410	552000	496350	319080	244460	298400	275280	307350	290500	0.0551186
2-Phenylacetamide	Others	Benzene and substituted derivatives	135.068	[M+H]+	136	91.2	C8H9NO	1276100	1255300	1285100	13864000	15079000	14766000	960150	967020	984480	5252600	5112000	5188600	5317800	5632400	5643500	0.0334323
Phenylacetaldehyde	Others	Benzene and substituted derivatives	120.058	[M+H]+	120.9	65.3	C8H8O	79004	107230	99440	223480	228100	210010	177920	197220	182380	19580	29362	29050	138610	136110	139980	0.0141956
4-Methoxybenzaldehyde	Others	Benzene and substituted derivatives	136.052	[M+H]+	136.9	109	C8H8O2	8520.9	15286	10622	30060	29991	30264	10798	4928.3	7577.9	9	9	9	17397	16519	14279	0.100082
1-Naphthylamine	Others	Benzene and substituted derivatives	143.073	[M+H]+	144.1	115.8	C10H9N	5096.4	2486.8	3181.7	25142	25911	27118	13347	12536	11331	221060	212040	218180	69661	67812	68980	0.0135885
Hydroxyphenylethylamine	Others	Benzene and substituted derivatives	137	[M+H]+	120.082	103.6	C8H11NO	1395800	1250900	1302500	1645000	1882600	1811900	787330	802860	841190	439190	520950	500620	1094500	1137300	1113400	0.0192353
Phenethyl alcohol	Others	Benzene and substituted derivatives	122.073	[M-H2O+H]+	105.1	77	C8H10O	79102000	82868000	78790000	85779000	88043000	90765000	45388000	48757000	49487000	41741000	43411000	43583000	64405000	69036000	64534000	0.0399635
Salicylaldehyde	Others	Benzene and substituted derivatives	122.037	[M-H2O+H]+	105.034	77	C7H6O2	349910	9	9	325370	275590	274030	1441500	1862700	1662800	366970	415600	399070	551390	487810	557400	0.0724542
Benzaldehyde	Others	Benzene and substituted derivatives	106.042	[M+H]+	107.048	77	C7H6O	30498000	28912000	30240000	38132000	41436000	41278000	19008000	19677000	19183000	10764000	12824000	13126000	25430000	27037000	26685000	0.0320166
α-Hexylcinnamaldehyde	Others	Benzene and substituted derivatives	216.151	[M+H]+	217.159	129.07	C15H20O	37223	28207	28612	19297	19698	32969	41143	21374	29475	25505	33391	30141	24755	25511	34633	0.194272
2 ', 6'-Dihydroxy-4'-methoxyacetophenone	Others	Benzene and substituted derivatives	182.058	[M+H]+	183.056	123.044	C9H10O4	55474	42946	115720	60327	44797	46429	103820	88763	82746	47994	125580	78663	59842	58507	56259	0.0311117
4-Vinylguaiacol	Others	Benzene and substituted derivatives	150.068	[M+H]+	151.075	91.1	C9H10O2	588660	641190	792950	202410	237940	166940	87640	83090	84484	9	9	9	164300	177650	201950	0.105287
Dopaquinone	Others	Benzene and substituted derivatives	195.053	[M+H]+	196.06	121	C9H9NO4	73904	69417	56458	64508	69514	63366	36125	67975	29848	30530	29573	29090	62964	56219	44304	0.173383
Diglycidyl resorcinol	Others	Benzene and substituted derivatives	222.089	[M+H]+	223.095	181.1	C12H14O4	9	9	9	9	9	9	22279	20835	17152	414830	384670	365930	155090	153340	127140	0.107833
Benzamidine	Others	Benzene and substituted derivatives	120.069	[M+HCOO+2H]+	167.08	121.1	C7H8N2	730740	695090	594060	1670800	1838300	1823800	2581000	2666000	2710900	11964000	11984000	12081000	4983700	5065900	4912300	0.0154118
α-Cyclopiazonic acid	Others	Benzene and substituted derivatives	336.147	[M+H]+	337.151	196.1	C20H20N2O3	16068000	19092000	17832000	9	9	9	9	9	9	9	9	9	2533400	3144800	3466100	0.155444
3-Amino-3-(4-hydroxyphenyl) propanoate	Others	Benzene and substituted derivatives	181.074	[M+NH4]+	199.105	135.1	C9H11NO3	124800	59554	131020	181390	241780	231290	4190700	4377900	4530700	22621000	23153000	24965000	9560800	9912100	9973400	0.0226825
4-Phenylbutan-2-ol	Others	Benzene and substituted derivatives	150.104	[M+H]+	151.109	91.1	C10H14O	373680	404910	380890	1022000	1073200	1087700	656060	640510	629530	16023	12118	8097.5	540260	589320	602630	0.0568897
3-Amino-2,3-dihydrobenzoic acid	Others	Benzene and substituted derivatives	139.063	[M+H]+	140.066	96.1	C7H9NO2	650230	646670	595620	339410	410200	435900	531110	450960	520660	650730	868980	727630	534780	639960	496340	0.133476
p-Tolualdehyde	Others	Benzene and substituted derivatives	120.058	[M+H-H2O]+	103.052	53	C8H8O	364160	242100	266850	342190	399230	507630	179190	156700	164930	92362	131380	107110	274990	295470	242240	0.0991128
Terephthalic acid	Others	Benzene and substituted derivatives	166.027	[M-H]-	165.019	121	C8H6O4	9	9	9	95005	110930	113920	165040	169640	166600	394150	391740	408120	204150	172960	182790	0.0854415
2,5-Dihydroxy benzoic acid	Others	Benzene and substituted derivatives	154.027	[M-H]-	153.019	109	C7H6O4	1183900	1234500	1214200	1594100	1653600	1461600	6734700	6580000	6670700	3872300	3907400	4292300	3116000	3212300	3327500	0.0328996
3,4-Dihydroxybenzeneacetic acid	Others	Benzene and substituted derivatives	168.042	[M-H]-	167.1	123.2	C8H8O4	656150	753020	778750	348040	359390	339700	877700	932320	892020	362230	369680	381110	251220	211780	211780	0.101236
3-Hydroxyanthranilic acid	Others	Benzene and substituted derivatives	153.043	[M-H]-	152.035	108	C7H7NO3	1129200	1101500	1141000	302280	313740	295430	236600	262720	265520	317260	317170	331780	491650	479580	522370	0.044313
3,4,5-Trimethoxybenzoic acid	Others	Benzene and substituted derivatives	212.069	[M-H]-	211.061	137	C10H12O5	17939	16216	17859	13775	12879	13312	267290	274380	266160	12853	9397.4	12933	77125	74403	73960	0.0228013
2,4-Dihydroxy benzoic acid	Others	Benzene and substituted derivatives	154.027	[M-H]-	153.019	109	C7H6O4	1183900	1234500	1214200	1594100	1653600	1461600	6734700	6580000	6670700	3872300	3907400	4292300	3116000	3212300	3327500	0.0328996
(E)-3-(3-Hydroxyphenyl) prop-2-enoic acid	Others	Benzene and substituted derivatives	164.047	[M-H]-	163.04	119.1	C9H8O3	906200	948710	912460	2486900	2522300	2435600	5576200	5663000	5366000	993080	977640	1015200	2387300	2395200	2522500	0.0311623
Anthranilic acid	Others	Benzene and substituted derivatives	137.048	[M-H]-	136.04	92	C7H7NO2	24192	17873	26487	32259	41869	36136	87299	89937	92268	9	9	9	35707	40712	52519	0.200847
Phenoxyacetic acid	Others	Benzene and substituted derivatives	152.047	[M-H]-	151.04	93.1	C8H8O3	20128	19213	23118	97155	106290	99364	126140	113270	108980	23053	17951	18710	54348	55403	58374	0.0372509
Propylparaben	Others	Benzene and substituted derivatives	180.079	[M-H]-	179.071	92	C10H12O3	90962	96981	91692	691790	748250	726090	352840	348100	340170	44427	45088	43345	314840	313560	317540	0.00644369
Butylparaben	Others	Benzene and substituted derivatives	194.094	[M-H]-	193.086	91.7	C11H14O3	6717.9	7647.5	6914.1	5356.9	6054.9	8701.5	8558.1	9318.2	8580.3	4378	4551.8	5057.2	6687.7	6583.4	7345.1	0.0600933
Methylparaben	Others	Benzene and substituted derivatives	152.047	[M-H]-	151.04	91.8	C8H8O3	125830	133080	133560	391300	404030	397220	448880	458240	438160	165860	156520	168200	326950	311590	316930	0.024484
P-Chlorophenylalanine	Others	Benzene and substituted derivatives	199.04	[M-H]-	198.032	137	C9H10ClNO2	4182900	4373800	4387900	4145400	4012300	4034400	4011200	4071500	3955200	1779900	1770100	1892700	3083700	2876800	3155100	0.0475701
4-Hydroxybenzoic acid	Others	Benzene and substituted derivatives	138.032	[M-H]-	137.024	93	C7H6O3	8534200	8881600	8798300	5043600	5310500	5276000	20372000	19950000	19272000	16314000	15508000	16169000	13615000	13443000	13879000	0.0160939
2-(4-Hydroxyphenyl) propionate	Others	Benzene and substituted derivatives	166.063	[M-H]-	165.06	119.1	C9H10O3	844490	860210	865630	410570	436280	428700	1066400	1057000	1020100	4998100	4928800	5107400	1778700	1825900	1931900	0.0425132
2-Hydroxy hippuric acid	Others	Benzene and substituted derivatives	195.053	[M-H]-	194	93	C9H9NO4	23830	25249	23210	10710	10941	10934	9	9	9	9	9	9	8897.4	11067	14935	0.2629
P-Coumaric acid	Others	Benzene and substituted derivatives	164.047	[M+H]+	165.047	119	C9H8O3	36619000	48621000	47646000	57215000	81227000	54055000	41668000	50759000	62203000	19580000	18320000	20143000	36629000	39353000	38627000	0.0369246
2-Methoxybenzoic acid	Others	Benzene and substituted derivatives	152.047	[M+H]+	153.047	135	C8H8O3	9	9	9	9	9	9	93897	105220	63801	5879600	5600400	5907900	1819900	1855600	1802400	0.0148491
3-(4-Hydroxyphenyl)-propionic acid	Others	Benzene and substituted derivatives	166.063	[M+H]+	167.063	107	C9H10O3	448380	459700	454560	61551	54905	62453	9	9	9	87226	88306	103880	173620	176830	165350	0.0344491
Phthalic acid	Others	Benzene and substituted derivatives	166.027	[M+H]+	167.027	121	C8H6O4	325680	322380	337320	905160	932240	920050	1307200	1338500	1312200	6372300	6378800	6425200	2622000	2623700	2558300	0.0143302
2-(Formylamino) benzoic acid	Others	Benzene and substituted derivatives	165.043	[M+H]+	166.04	120	C8H7NO3	382010	383200	400030	3815800	4083900	4057800	252520	259700	246860	287730	282880	293110	1189500	1220300	1183400	0.0165144
P-Aminobenzoate	Others	Benzene and substituted derivatives	137.048	[M+H]+	138	94.2	C7H7NO2	3846800	4128700	4052900	2028900	2098100	2083300	856560	901970	887950	5379300	5227400	5376900	3519800	3659400	3678200	0.023911
2-Hydroxycinnamic acid	Others	Benzene and substituted derivatives	164.047	[M+H]+	165.047	119	C9H8O3	36619000	48621000	47646000	57215000	81227000	54055000	41668000	50759000	62203000	19580000	18320000	20143000	36629000	39353000	38627000	0.0369246
Anisic acid	Others	Benzene and substituted derivatives	152.047	[M+H]+	153.3	109.2	C8H8O3	92726	80174	100490	82499	108350	76503	240900	267280	279990	46039	44740	48266	118640	107520	115760	0.0506372
4-tert-Butylbenzoic acid	Others	Benzene and substituted derivatives	178.099	[M+H]+	179.106	135	C11H14O2	161490	170740	154910	184510	204630	205270	189780	178750	206260	136750	150840	136100	174870	161970	164760	0.040594
Octadecanamide	Others	Alcohols and amines	283.288	[M-H]-	282.28	238.3	C18H37NO	1355700	1363200	1361900	1332000	1356200	1319300	1271600	1306400	1226300	1280400	1305400	1285100	1321900	1350100	1368500	0.0174269
2-(α-D-Mannosyl) -3-phosphate glyceride	Others	Alcohols and amines	348.046	[M-H]-	347.038	79	C9H17O12P	4200700	2922200	5000900	298340	266750	355260	9	1287800	9	22163000	23973000	18289000	5676600	6207500	6032900	0.045306
N-Oleoyl-L-serine	Others	Alcohols and amines	369.288	[M-H]-	368.28	368.3	C21H39NO4	6609300	8030300	7066800	22634000	25527000	23587000	17306000	16531000	16544000	1921700	1870000	2102300	11155000	17072000	14700000	0.208108
Trimethylamine N-oxide	Others	Alcohols and amines	75.0684	[M+H]+	76	58.1	C3H9NO	41705	46956	42819	15934	13806	31027	7050500	6862200	7065100	692200	673820	765420	1389600	1384300	1745300	0.137354
N-Acetylhistamine	Others	Alcohols and amines	153.1	[M+H]+	154.1	136.7	C7H11N3O	202190	191390	184660	550700	436910	528630	508130	518840	590180	2849400	3549400	2990000	1578900	1855600	1512000	0.11048
1,3-Diaminopropane	Others	Alcohols and amines	74.084	[M+H]+	75	58	C3H10N2	161840	154090	155900	77476	91165	85149	60059	50614	58190	388840	391700	380800	152000	158290	174870	0.0730554
Acetaminophen glucuronide	Others	Alcohols and amines	327.095	[M+H]+	328.1	152	C14H17NO8	9	9	9	9	9	9	9	9	9	531470	419300	440120	174690	202440	224770	0.125048
Ethyl dodecanoate	Others	Alcohols and amines	228.209	[M+H]+	229.1	176.1	C14H28O2	8899400	8487800	9094500	9771200	8932700	9287200	9131600	6739800	8557100	8727700	9761200	7734100	7650000	9141800	8858200	0.0926569
Cyclohexylamine	Others	Alcohols and amines	99.1048	[M+H]+	99.9	83.1	C6H13N	47721	51001	41489	39745	43219	52536	49822	47962	42396	546740	584310	509490	235390	244710	251970	0.0340595
Butylamine	Others	Alcohols and amines	73.0891	[M+H]+	74.1	57	C4H11N	504770	388720	440360	421830	313550	437840	582260	446040	546070	727730	861850	854750	496100	556810	484220	0.0759913
N-(2-Hydroxyethyl) stearamide	Others	Alcohols and amines	327.314	[M+H]+	328.319	62.1	C20H41NO2	387290	354900	362430	786380	768530	780460	4268700	4122100	4376300	156560	146350	148460	1163600	1201200	1344600	0.0772481
Arachidyl glycine	Others	Alcohols and amines	369.324	[M-H2O+H]+	352.317	149	C22H43NO3	313150	222380	244800	241380	284110	272530	894140	673460	642500	159200	169760	193110	434120	341000	385480	0.120392
Linoleylethanolamide	Others	Alcohols and amines	323.282	[M+H]+	324.288	62.1	C20H37NO2	41347000	41563000	44450000	48550000	54415000	51987000	121540000	126680000	124310000	7896100	7987000	8096200	56466000	59996000	64081000	0.0633235
Palmitoyl-EA	Others	Alcohols and amines	297.267	[M+H]+	298.3	62.1	C18H35NO2	581370	556160	560310	776820	878470	848130	1777500	1867800	1867400	64266	63119	54040	816290	834760	863140	0.028159
Octadecadienamide	Others	Alcohols and amines	279.256	[M+H]+	280.264	263.2	C18H33NO	1921100	1201100	736140	1329500	1749800	1644800	3466000	3084000	3504400	2603300	2554500	3238700	2346700	1742600	2055400	0.1475
Octadecyl monoenamide	Others	Alcohols and amines	281.271	[M+H]+	282.28	247.241	C18H35NO	8346400	6058400	3859100	5535600	7006800	7385800	5784200	7011500	8305400	5592100	5322100	7521600	5204900	5131900	5691400	0.0569282
N-Acetyl-D-galactosamine	Others	Alcohols and amines	221.09	[M+H]+	222	144	C8H15NO6	64362	37732	75778	78942	146950	104330	361260	374480	428550	9	9	9	96964	156350	115770	0.2467
N1-Acetylspermidine	Others	Alcohols and amines	187.168	[M+Na+HCOOH]+	256.165	195.1	C9H21N3O	1559800	1433100	1527700	603730	624730	717100	522290	514470	529300	271290	368400	367150	734720	739190	693200	0.0351075
Homo-gamma-linolenoyl ethanolamide	Others	Alcohols and amines	321.267	[M+H]+	322.271	62.1	C20H35NO2	771900	796430	796240	2256600	2374700	2400500	3755200	3839500	3785200	160650	166430	159360	1723600	1798300	1823700	0.029202
2-Methyl-5-nitroimidazole-1-ethanol	Others	Alcohols and amines	171.064	[M-H]-	170.057	126	C6H9N3O3	891970	916210	883880	769420	787380	780130	1234400	1198300	1182400	91862	87116	91815	564560	549410	560030	0.0139361
2-(Methylthio) ethanol	Others	Alcohols and amines	92.0296	[M-H]-	91.0218	75	C3H8OS	79230	96033	98151	92992	86655	91863	89456	68332	87878	78587	68347	63328	963770	1005200	1080100	0.0580131
Heparin	Others	Alcohols and amines	316.298	[M-H]-	315.29	315.2	C19H40O3	3432100	3362100	3455700	955530	877490	947990	4521400	4815300	4716700	9	9	9	2335300	2321500	2177700	0.0383114
Bis(1-inositol) -3,1'-phosphate 1-phosphate	Others	Alcohols and amines	502.049	[M-H]-	501	217	C12H24O17P2	47591000	43141000	42340000	76466000	78517000	82717000	52819000	50422000	49562000	3787600	4095800	3731800	51471000	51556000	52656000	0.0127372
1-Hexadecanol	Others	Alcohols and amines	242.261	[M+H]+	243.261	208	C16H34O	95064	93887	99722	96320	89521	89492	90775	90134	89444	95128	90692	94128	90521	98051	99937	0.0518038
3-(Methylthio)-1-propanol	Others	Alcohols and amines	106.045	[M+H]+	107.045	77	C4H10OS	906740	781230	832250	3125100	3318900	3122500	29199000	29720000	30044000	4757300	5042500	5002600	7421100	7894600	7992700	0.0393406
1-Aminopropan-2-ol	Others	Alcohols and amines	75.0684	[M+H]+	76	58.1	C3H9NO	41705	46956	42819	15934	13806	31027	7050500	6862200	7065100	692200	673820	765420	1389600	1384300	1745300	0.137354
9-Fluorenol	Others	Alcohols and amines	182.073	[M+H]+	183.077	98.9838	C13H10O	8418200	8896600	8639900	9801800	10307000	9865600	9655200	9294100	9583200	8104700	8403100	8135500	9061700	9227800	9476400	0.0225507
Calcitriol	Others	Alcohols and amines	416.329	[M+H]+	417.3	381.3	C27H44O3	38432	25988	32587	26937	27039	27420	23268	38458	28304	18694	13309	12297	28774	23410	28547	0.112726
Pregnanetriol	Others	Alcohols and amines	336.266	[M+H]+	337.273	81.1	C21H36O3	4458800	4797900	6144300	848010	957550	1161000	737280	786930	814090	40513000	43062000	39582000	13258000	11696000	14710000	0.114008
(2S,3S)-Butane-2,3-diol	Others	Alcohols and amines	90.0681	[M-H2O+H]+	73.064	58	C4H10O2	1823500	1563400	1624800	2756900	2963000	3161700	1196100	1264800	1313300	998560	1194600	1143900	1691000	1664300	1778100	0.034779
D-Panthenol	Others	Alcohols and amines	205.25	[M+H]+	206	76	C9H19NO4	6426.2	10212	14478	10105	14774	7000.6	96368	99794	90103	9	9	9	29798	24096	24682	0.119754
2-(2-Benzothiazolylthio) ethanol	Others	Alcohols and amines	211.3	[M+H]+	212	167	C9H9NOS2	9	9	9	7825.2	8880.2	6151.5	43414	58290	53522	4507200	4430300	4548700	1114700	1145100	1124300	0.0137762
1-(3-Pyridinyl)-1,4-butanediol	Others	Alcohols and amines	167.095	[M+Na+HCOOH]+	236.093	75	C9H13NO2	1103900	1155600	1104000	479360	499620	494440	13342000	13407000	13011000	9	9	9	3587000	3683100	3774700	0.0254941
1-(2-Acetamido-2-deoxy-alpha-D-glucopyranosyl)-1D-myo-inositol	Others	Alcohols and amines	383.143	[M-2H+K]-	420.092	134	C14H25NO11	62767	58555	71310	43913	46092	43813	9	9	9	9	9	9	21613	25532	31769	0.194714
5,7,22,24(28)-Ergostatetraenol	Others	Alcohols and amines	394.324	[M+H-H2O]+	377.317	159.1	C28H42O	9	9	9	9	9	9	9	9	9	52871000	49253000	50417000	13785000	12617000	14503000	0.0698134
3a,7a-Dihydroxy-5b-cholestane	Others	Alcohols and amines	404.365	[M-H+2Na]+	449.341	339.2	C27H48O2	779570	769430	694120	1462800	1821600	1843100	787140	1094600	1012700	705870	481590	483000	797810	776370	1029900	0.161972
3-Ketosphingosine	Others	Alcohols and amines	297.267	[M+F]-	316.264	256.2	C18H35NO2	9	9	9	49154	50604	47467	9	9	9	9	9	9	13538	12644	16966	0.158625
N,N'-Dicyclohexylcarbodiimide	Others	Alcohols and amines	206.178	[M-H]-	205.17	205.158	C13H22N2	48487000	47512000	47874000	44667000	41344000	42512000	40741000	43410000	41428000	40651000	43159000	41292000	46140000	44924000	46020000	0.0146649
Histamine	Others	Alcohols and amines	111.08	[M+H]+	112.08	95	C5H9N3	1140400	1231000	1246200	697410	734020	1103200	1636800	1684400	1658400	8048500	7991300	8137500	2315900	2408000	2447600	0.0282667
1,5-Diaminopentane	Others	Alcohols and amines	102.116	[M+H]+	103	86	C5H14N2	90612	96574	80465	9	9	9	52826	48388	45403	433840	425350	432900	105210	114450	117330	0.0563697
Putrescine	Others	Alcohols and amines	88.1	[M+H]+	89	72	C4H12N2	59459000	59075000	59435000	78422000	81090000	82423000	33666000	31480000	32404000	1941000	1998900	2058500	48718000	46977000	50017000	0.0314047
Spermidine	Others	Alcohols and amines	145.158	[M+H]+	146.158	72.1	C7H19N3	8255500	8550700	8147400	10060000	10155000	9757100	2604800	2674000	2680800	66758000	64798000	69067000	20789000	19346000	22169000	0.0679708
Acetylcholine	Others	Alcohols and amines	145.11	[M+H]+	146.117	60	C7H15NO2	245150	215670	257690	358340	369280	475000	604520	515630	546270	2242200	2497600	2441100	949010	969850	929700	0.0211474
Dopamine	Others	Alcohols and amines	153.079	[M+H]+	154.086	119.1	C8H11NO2	1415000	1931900	2005700	387940	538300	387260	1175100	1507800	1915700	247400	242040	276610	622970	625420	657800	0.0305958
N, N-Diacetyl-O-methylhydroxylamine	Others	Alcohols and amines	131.058	[M+H]+	132.058	44.1	C5H9NO3	24328	13037	19686	19619	58777	46771	70614	68823	110090	2193700	2692200	2678300	817510	858350	889400	0.0421664
Ethylazine	Others	Alcohols and amines	345.037	[M+Na]+	368.097	206	C12H16N3O3PS2	75557	92662	87809	78937	86915	63130	46222	54387	48187	2292500	2312400	2398200	1030600	1031400	976530	0.031052
Biotinamide	Others	Alcohols and amines	243.104	[M+H]+	244.108	85	C10H17N3O2S	378670	1281700	1353600	9	9	9	3836000	3977900	4023400	5087500	5118400	5328300	3090700	3044500	3137600	0.0150603
Hypotaurocyamine	Others	Alcohols and amines	151.042	[M+H]+	152	135	C3H9N3O2S	23744000	27905000	27830000	100510000	95150000	96230000	88668000	94076000	97335000	416380000	467810000	378690000	293220000	313250000	269450000	0.0750979
1,3-Dicyclohexylurea	Others	Alcohols and amines	224.189	[M+H]+	225.196	143.115	C13H24N2O	848950	842840	852440	843170	819000	834030	787270	827960	796140	811550	839540	782290	815220	824870	840060	0.0151473
1,3-Diphenylguanidine	Others	Alcohols and amines	211.111	[M+H]+	212.1	77	C13H13N3	9	9	9	9	9	9	9	9	9	329500	312150	305870	106890	103550	106930	0.0183382
N-Butylaniline	Others	Alcohols and amines	149.12	[M+HCOO+2H]+	196.132	178.1	C10H15N	9	9	9	9	9	9	9	9	9	1308900	1396200	1372800	356910	329030	367780	0.0569057
4-Pyridoxic acid	Others	Heterocyclic compounds	183.053	[M-H]-	182.045	138	C8H9NO4	2341200	2547800	2547400	58550000	67779000	64061000	54382000	50545000	54309000	323310	356120	369320	30339000	29851000	31479000	0.0273422
6-Hydroxynicotinic acid	Others	Heterocyclic compounds	139.027	[M-H]-	138.019	94	C6H5NO3	48948	40971	26572	80375	44797	42760	120970	186420	268420	291550	148270	211530	106240	119850	133740	0.114639
Pyridoxal 5'-phosphate	Others	Heterocyclic compounds	247.025	[M-H]-	246.017	96.9	C8H10NO6P	751290	730460	751890	315270	404860	393680	88267	102360	110310	9	9	9	283690	228850	279540	0.115649
1,4-Dihydro-1-methyl-4-oxo-3-pyridinecarboxamide	Others	Heterocyclic compounds	152.059	[M+H]+	153.06	136.1	C7H8N2O2	3092400	3587500	2954700	13190000	11916000	12471000	11681000	12692000	12330000	79308000	86862000	79179000	45991000	46041000	44867000	0.0145475
4-(Aminomethyl)-5-(hydroxymethyl)-2-methylpyridin-3-ol	Others	Heterocyclic compounds	168.09	[M+H]+	169.09	134	C8H12N2O2	176620	253450	235100	357390	415100	343190	179710	216810	174040	77160	114010	109780	180810	273550	229710	0.203457
6-Methylnicotinamide	Others	Heterocyclic compounds	136.064	[M+H]+	137.1	94.1	C7H8N2O	10189000	10893000	11137000	84653000	73507000	85623000	71813000	70880000	74253000	2994100	3063600	2400300	35046000	37569000	36911000	0.0358472
Pyridoxal	Others	Heterocyclic compounds	167.058	[M+H]+	168.3	150.3	C8H9NO3	168940	225140	253840	215830	205770	225870	469870	431840	465120	1301300	1153900	1293400	523400	490980	522310	0.035943
2-Picolinic acid	Others	Heterocyclic compounds	123.032	[M+H]+	124.084	106	C6H5NO2	817190	841860	886000	2437500	2107700	2554900	3288800	2988400	3427600	5500700	4911800	4993100	3126300	3307200	3309000	0.0323221
1-Methyl-6-oxo-1,6-dihydropyridine-3-carboxamide	Others	Heterocyclic compounds	152.059	[M+H]+	153	108	C7H8N2O2	189210	243250	262520	834240	889560	825720	796730	973780	883210	6505400	7267500	5770300	2949900	3290900	3079100	0.0554167
L-Sepiapterin	Others	Heterocyclic compounds	237.086	[M-H]-	236.078	164.1	C9H11N5O3	4285500	4568800	4781500	12297000	13880000	13225000	36116000	34069000	36495000	105150	116480	129110	10170000	9622600	9963500	0.0278702
Biopterin	Others	Heterocyclic compounds	237.086	[M+H]+	238.09	178	C9H11N5O3	321670	324520	334440	437160	542550	472720	396300	382780	292340	98561	102300	120990	244960	353310	314310	0.180408
Isoxanthopterin	Others	Heterocyclic compounds	179.044	[M+H]+	180.04	134.8	C6H5N5O2	9	9	9	9	9	9	9	9	9	16988000	16573000	15313000	7994900	7789600	8665600	0.0562135
10-Formyl-Thf	Others	Heterocyclic compounds	473.166	[M+H]+	474.2	327	C20H23N7O7	536550	552740	517660	686680	714710	641610	160300	182570	183210	12000000	11596000	12802000	3885100	4082000	4289600	0.0495093
Pterine	Others	Heterocyclic compounds	163.049	[M+H]+	164.049	119	C6H5N5O	107400	80842	92170	123040	145010	215160	158760	138340	146540	99114	164810	160850	106860	133920	149940	0.167187
2,4-Dihydroxypteridine	Others	Heterocyclic compounds	164.033	[M+H]+	165.3	120.1	C6H4N4O2	324450	473680	464170	508550	749270	654900	439550	503610	627880	174510	148770	211400	382280	422960	484530	0.119741
3-Indolepropionic acid	Others	Heterocyclic compounds	189.079	[M-H]-	188.071	59	C11H11NO2	9	9	9	9	9	9	9	9	9	392400	372850	388870	95646	86801	92214	0.0487072
Indole-3-carboxaldehyde	Others	Heterocyclic compounds	145.053	[M-H]-	144.045	126	C9H7NO	89083	91012	94254	129730	133180	126830	246940	261960	244790	1299100	1287500	1279500	523440	543310	550100	0.0257064
Indoleacetaldehyde	Others	Heterocyclic compounds	159.068	[M-H]-	158.061	130.1	C10H9NO	4046000	3829900	3983100	5918500	5838400	5875000	5698400	5665000	5480800	3598800	3519700	3421800	4727100	4525200	4643500	0.0219014
Indole-4-carboxaldehyde	Others	Heterocyclic compounds	145.053	[M-H]-	144.045	126	C9H7NO	89083	91012	94254	129730	133180	126830	246940	261960	244790	1299100	1287500	1279500	523440	543310	550100	0.0257064
Indole-3-carboxylic acid	Others	Heterocyclic compounds	161.048	[M-H]-	160.04	116	C9H7NO2	10867	11215	9752.9	21305	22178	21575	9	9	9	1622300	1503200	1537900	790180	769810	770000	0.0150724
Indole-3-acetic acid	Others	Heterocyclic compounds	175.063	[M+H]+	176.1	130.1	C10H9NO2	12405000	13078000	13010000	18646000	20638000	19616000	15702000	15548000	15973000	10119000	10413000	11061000	13267000	14017000	14181000	0.0352565
Methyl indole-3-acetate	Others	Heterocyclic compounds	189.079	[M+H]+	190.1	130	C11H11NO2	32300	29173	36619	19305	20677	21955	30816	32632	24878	26867000	26310000	26555000	7033300	7094000	7156700	0.00869705
Imidazoleacetic acid	Others	Heterocyclic compounds	126.043	[M+H]+	127.1	81.2	C5H6N2O2	289220	233650	291990	221100	298360	253700	300320	296740	261680	1055100	1117400	1036200	489680	492680	456690	0.04163
Indole	Others	Heterocyclic compounds	117.058	[M+H]+	118	91	C8H7N	6903600	7137300	7316700	10288000	10730000	10804000	9152600	9753700	9597900	9193600	9329900	9519900	8657000	9027500	8837000	0.0209575
Indole-3-acetamide	Others	Heterocyclic compounds	174.079	[M+H]+	175.079	130.1	C10H10N2O	2080700	2096100	2105900	1276700	1360700	1441800	1242900	1180500	1198600	202180	304210	276590	1020500	1136100	1038400	0.0584239
Indole-5-carboxylic acid	Others	Heterocyclic compounds	161.048	[M+H]+	162.045	118.1	C9H7NO2	223450	235680	217240	536810	570270	556030	1128100	1162300	1124800	2573400	2596500	2607400	1360400	1378600	1382600	0.00861272
1-Acetylindole	Others	Heterocyclic compounds	159.068	[M+H]+	160.1	117.1	C10H9NO	616160	653430	667360	1018500	1038600	1107400	934780	929810	984600	546430	536770	600680	651270	745500	728580	0.0709109
Carbazole	Others	Heterocyclic compounds	167.073	[M-H]-	166.066	140.1	C12H9N	9	9	9	9	9	9	2152.5	1892.4	2055.5	6564.8	6797.8	6927	2956.8	2836.6	2776	0.0322156
5,6-Dimethylbenzimidazole	Others	Heterocyclic compounds	146.084	[M-H]-	145.077	145.1	C9H10N2	692200	709440	770510	1370100	1307400	1359000	1085700	1071100	1045800	437290	442980	441810	750650	840410	813400	0.0574565
D-Piperidine acid	Others	Heterocyclic compounds	129.079	[M-H]-	128.071	82	C6H11NO2	967020	796980	772130	1432900	1590700	2055200	5478800	5094900	4604600	4771000	6565000	5353000	3008800	3044500	3350500	0.0599199
Quinolinic acid	Others	Heterocyclic compounds	167.022	[M-H]-	166.014	122	C7H5NO4	3810.8	6521.6	3553.4	19887	14692	26728	126260	117250	110140	7430.8	12948	5267.4	47624	33831	46341	0.178881
1-Pyrroline-4-hydroxy-2-carboxylate	Others	Heterocyclic compounds	129.043	[M-H]-	128.035	82	C5H7NO3	717300	660020	939420	1061600	1123600	1279400	4108400	3521200	4014200	2465100	2623800	2574000	1743500	2041400	1968100	0.0809429
2-Pyrrolidinone	Others	Heterocyclic compounds	85.0528	[M+H]+	86.0528	86.1	C4H7NO	53480000	52200000	55154000	22991000	19922000	22995000	10511000	11211000	10417000	58283000	45244000	39514000	41816000	39752000	40010000	0.02775
2-Acetyl-5-methylfuran	Others	Heterocyclic compounds	124.052	[M+H]+	125.1	83.2	C7H8O2	183100	161870	169600	510280	545080	512610	596460	658190	669270	38552	48503	43405	368180	335510	371560	0.0555488
2-Methylfuran	Others	Heterocyclic compounds	82.0419	[M+H]+	83	54.9	C5H6O	55401	45442	47298	175860	183750	165490	627030	684000	657230	9	9	9	191870	197130	189690	0.0198281
Barbituric acid	Others	Heterocyclic compounds	128.022	[M+H]+	129	56.1	C4H4N2O3	14913000	13187000	14591000	14273000	12547000	14681000	10143000	8980300	10602000	6895300	6226100	6063600	10943000	10752000	10077000	0.0429608
Pyrrolidine	Others	Heterocyclic compounds	71.0735	[M+H]+	72.3	55.3	C4H9N	5593100	5280100	5769800	9521000	9788500	9692500	3704200	4112600	4142700	3317900	3460900	3633500	5637100	5001300	6028300	0.0932996
Thiamine monophosphate	Others	Heterocyclic compounds	345.079	[M]+	345	122.2	C12H18N4O4PS	253650	91592	96777	83015	46980	73166	17605	41253	39377	62251	103830	71408	100400	75642	100560	0.155535
3-Hydroxy-2-methyl-4H-pyran-4-one	Others	Heterocyclic compounds	126.032	[M+H]+	127.031	109	C6H6O3	117960	113360	108990	58024	53971	57978	130120	139790	134510	2998300	3070300	3195100	758480	765330	776890	0.0121331
2-Methylpyrazine	Others	Heterocyclic compounds	94.0531	[M+H]+	141.1	81	C5H6N2	26993	40369	17257	25955	20826	15533	79868	102410	94850	4724500	4340300	5707200	1244200	2256200	2080600	0.29068
Hydroxyquinoline	Others	Heterocyclic compounds	145.053	[M+H]+	146.051	118.064	C9H7NO	1238200	1255300	1323200	1851000	1901900	1843500	1574100	1614200	1626200	1714500	1700600	1670300	1646400	1649500	1583300	0.0229697
N-Acetylpyrrolidine	Others	Heterocyclic compounds	113.084	[M+H]+	114.066	86.1	C6H11NO	30541	22821	28145	29246	26146	26765	25638	25429	33742	21466000	22746000	22729000	4727400	3203500	4799300	0.2124
2-Mercaptobenzothiazole	Others	Heterocyclic compounds	166.986	[M+H]+	167.994	135.018	C7H5NS2	1228600	1281200	1323000	1259700	1377300	1245400	1370300	1266600	1279700	1090100	1151600	1078900	1136600	1165500	1188400	0.0223101
Piperidone	Others	Heterocyclic compounds	169.11	[M+H]+	170.1	55.1	C9H15NO2	107270	152800	141920	150290	180660	182540	310830	329920	477170	91409	69242	104780	169760	166780	182480	0.0481967
1-Methyl-hydantoin	Others	Heterocyclic compounds	114.043	[M+H]+	115	87	C4H6N2O2	9	9	9	9	9	9	9	9	9	79940	62676	63094	36525	45818	37388	0.128647
L-2-Methyltryptophan	Others	Heterocyclic compounds	218.106	[M+H]+	219.11	156.1	C12H14N2O2	1648800	1556800	1596200	115470	129270	127650	183240	211980	171640	9	9	9	545560	503200	533030	0.0412713
D-Lysopine	Others	Heterocyclic compounds	218.127	[M-H]-	217.119	173.1	C9H18N2O4	82684	85144	112760	119840	97063	96443	33795	38990	39199	892230	614300	642180	196350	136450	154840	0.188774
α-[3-[(Hydroxymethyl)nitrosoamino]propyl]-3-pyridinemethanol	Others	Heterocyclic compounds	225.111	[M+H]+	226.115	114.1	C10H15N3O3	9	9	9	9	9	9	9	9	9	971400	947440	922350	362490	363200	387180	0.0378866
2-Pentyl-3-phenyl-2-propenal	Others	Aldehyde, ketones, and esters	202.136	[M+H]+	203.4	161.1	C14H18O	48620	55069	46356	40446	46628	40029	45755	44392	52532	45305	40272	46350	43691	50268	58296	0.144123
9-Octadecenal	Others	Aldehyde, ketones, and esters	266.261	[M+H]+	313.3	57.1	C18H34O	4313300	4191300	3904000	1847200	2034500	2124200	1061100	1356600	1340600	1385000	1092000	1071100	1756700	1720600	2012300	0.0869023
L-Histidinal	Others	Aldehyde, ketones, and esters	139.075	[M+Cl+NH3]-	191.071	85	C6H9N3O	402630000	384030000	359400000	419290000	431790000	492230000	442620000	386860000	363610000	190380000	236000000	187270000	348770000	362180000	382430000	0.0464946
Methyl isobutyl ketone	Others	Aldehyde, ketones, and esters	100.089	[M+H]+	101.3	55	C6H12O	60277	79974	70261	67099	60183	65390	28510	32652	38218	9	9	9	39065	46740	37983	0.115704
2,3-Pentanedione	Others	Aldehyde, ketones, and esters	100.052	[M+H]+	101.3	55.1	C5H8O2	69581	73819	65835	62970	70616	74782	35265	30625	29780	6890.2	3960.5	6171.8	45557	35557	47921	0.152592
3β,5β-Ketodiol	Others	Aldehyde, ketones, and esters	416.329	[M+CH3CN+Na]+	480.346	462.3	C27H44O3	9	9	9	9	9	9	184420	184220	122360	3141400	3133300	3133300	759890	792700	809540	0.0320678
2,22-Dideoxy-3-dehydroecdysone	Others	Aldehyde, ketones, and esters	430.308	[M-H+2K]+	507.226	72.1	C27H42O4	76739	72027	71408	37318	44560	42857	28941	38211	36383	44169000	43008000	44522000	12651000	12727000	12171000	0.0240863
5β-Cholestan-3-one	Others	Aldehyde, ketones, and esters	386.355	[M+K]+	425.317	371.3	C27H46O	1156800	1082700	1091800	1190600	1229400	1189500	1362900	1416000	1262200	102520	83743	93638	788780	844370	850680	0.0411415
4-Cholestenone	Others	Aldehyde, ketones, and esters	384.339	[M-H+2Na]+	429.319	69	C27H44O	3863700	3818800	4224200	1460100	1718300	1925800	911600	778090	948650	112050	64627	162100	1604800	1693700	1885600	0.0830504
4-Hydroperoxy-2-nonenal	Others	Aldehyde, ketones, and esters	172.11	[M+H]+	173.115	67.1	C9H16O3	364580	356380	356470	775310	798710	691080	577850	565250	550510	9	9	9	498940	431910	428100	0.0879617
19-Noretiocholanolone	Others	Aldehyde, ketones, and esters	276.209	[M+H]+	277.214	235.2	C18H28O2	719430	660000	1852700	772990	722010	640890	650150	719520	853030	583610	1561800	780160	526200	584650	583080	0.0589791
Delta-hexalactone	Others	Aldehyde, ketones, and esters	114.068	[M-H]-	113.06	68.9	C6H10O2	692380	703800	721050	678840	681430	703680	679500	692960	672820	633110	634560	627290	635750	650880	656240	0.0164079
Diethyl sulfate	Others	Aldehyde, ketones, and esters	154.03	[M-H]-	153.022	123	C4H10O4S	124770	103360	128870	353450	335440	330360	507690	515510	520590	96826	104860	102650	260760	277400	262950	0.0338585
Dimethyl fumarate	Others	Aldehyde, ketones, and esters	144.042	[M+H]+	145.042	85	C6H8O4	26732000	25451000	24666000	24769000	28061000	26985000	28397000	28859000	28774000	25492000	24273000	24039000	24832000	27999000	27512000	0.0636779
Benzylcinnamate	Others	Aldehyde, ketones, and esters	238.099	[M+H]+	239.3	203.5	C16H14O2	558790	603800	567150	598240	563950	565140	600060	540380	549120	586140	611170	583050	567610	579970	604180	0.0318575
Methyl tetradecanoate	Others	Aldehyde, ketones, and esters	242.225	[M+H]+	243.5	180.4	C15H30O2	1162700	1147400	1128300	1103800	1127400	1122100	1162100	1115500	1124900	1144600	1135100	1117700	1109600	1118000	1126900	0.00773695
Methyl dihydrojasmonate	Others	Aldehyde, ketones, and esters	226.312	[M+H]+	227.3	181.2	C13H22O3	781800	782310	812990	754540	787720	779610	803380	762790	790890	801350	766600	734910	808200	852240	852570	0.0304682
Thioacetic acid-S-methyl ester	Others	Aldehyde, ketones, and esters	90.0139	[M+H]+	91.1	65	C3H6OS	2431500	2651600	2950100	4352800	5858100	5032600	2679700	2752700	2909600	1359700	1383500	1754900	3004600	2973100	2739200	0.0499008
Methyl 2-pyrrolidone-5-carboxylate	Others	Aldehyde, ketones, and esters	143.058	[M+H]+	144.064	84	C6H9NO3	604900	484780	613190	874820	912610	1000200	4443800	3808200	4236900	10457000	11917000	10509000	7421200	8000200	7635400	0.0380902
(1R, 6S) -6-Amino-5-oxocyclohexyl-2-ene-1-carboxylic acid ester	Others	Aldehyde, ketones, and esters	155.058	[M+H]+	156.1	110.1	C7H9NO3	224530000	226850000	210950000	312120000	283160000	309390000	213110000	207580000	204160000	30279000	27658000	46554000	198100000	192360000	203910000	0.0291487
2-Ethylhexyl phthalate	Others	Aldehyde, ketones, and esters	278.152	[M+H]+	279.2	149	C16H22O4	9363700	9794500	13163000	9575600	7905200	7730400	10373000	11159000	18327000	43511000	47808000	32810000	15718000	12857000	12473000	0.129586
Monoisobutyl phthalate	Others	Aldehyde, ketones, and esters	222.089	[M+H]+	223.095	149	C12H14O4	415770	435180	560440	1085600	1299400	1148100	937200	1001100	868120	74346	76158	70854	622350	601020	704250	0.0848137
6-Acetamido-2-oxohexanoate	Others	Aldehyde, ketones, and esters	187.084	[M-H+CH3CN]-	227.106	183.1	C8H13NO4	483810	514400	479770	1336600	1295800	1457400	1864000	2009000	1954200	3473800	3410700	3418300	2035400	2030500	2104300	0.0200642
Choline	Others	Tryptamines, cholines, and pigments	104.108	[M+H]+	105.11	59	C5H14NO+	11186000	11508000	10892000	10103000	9958000	10004000	5356600	5486800	5429700	3964900	3854600	4077900	7328900	8266700	8182800	0.0654692
Sn-Glycero-3-phosphocholine	Others	Tryptamines, cholines, and pigments	257.103	[M+H]+	258.2	104.2	C8H20NO6P	8846500	8082400	8556200	8705400	9010600	11984000	3422500	2597200	3116400	104250000	133990000	105770000	69145000	64880000	63022000	0.0477961
Tryptamine	Others	Tryptamines, cholines, and pigments	160.1	[M-H]-	159.092	129	C10H12N2	476460	470300	473820	702060	735530	712620	703200	692670	673780	437720	456800	454100	560310	563430	588110	0.02669
N-Acetyl-5-hydroxytryptamine	Others	Tryptamines, cholines, and pigments	218.106	[M+H]+	219	160	C12H14N2O2	87433	90614	74048	56374	63524	60695	26089	39756	24770	635370	692810	566050	244710	265160	325800	0.151396
4-Hydroxytryptamine	Others	Tryptamines, cholines, and pigments	176.095	[M+H]+	177.102	80	C10H12N2O	17101	18390	15798	38509	50908	38285	931940	980680	958170	171590	264420	266210	225430	233280	205120	0.0656742
Biliverdin	Others	Tryptamines, cholines, and pigments	582.248	[M+H]+	583.2	297.1	C33H34N4O6	534810	573330	550910	495370	499320	506110	152790	160250	155050	96006	98593	103280	332550	338480	466270	0.199287
20,26-Dihydroxyecdysone	Others	Hormones and hormone related compounds	496.304	[M+H]+	497.3	184.1	C27H44O8	3176900	3286200	3327300	11582000	12166000	11972000	4991100	5315800	5084700	70516000	65574000	72348000	22748000	25123000	24927000	0.054326
Lathosterol	Others	Hormones and hormone related compounds	386.355	[M+K+HCOOH]+	471.324	453.3	C27H46O	597240	379270	466110	481690	690770	563630	1253000	976900	1204200	1381200	1366200	1445800	977270	642700	1110700	0.264876
17α,20α-Dihydroxycholesterol	Others	Hormones and hormone related compounds	418.345	[M-H+2Na]+	463.311	427.3	C27H46O3	214590	244190	187340	293870	361890	290760	482350	529770	428690	901080	477590	571620	414840	435470	541280	0.146236
Ergosterol	Others	Hormones and hormone related compounds	396.339	[M+H-H2O]+	379.329	157.1	C28H44O	187720	175860	198090	1848400	1980700	1910000	2678300	2810500	2727000	368050	379080	330300	1282600	1206100	1414100	0.0808688
Methyl propyl disulfide	Others	Others	122.022	[M-H]-	121.015	59.3	C4H10S2	9	9	9	9	9	9	9	9	9	2345000	2222100	2237300	389190	404130	352130	0.0701191
Furfural diacetal	Others	Others	170.094	[M-H]-	169.086	125.096	C9H14O3	30516	31043	45715	41651	50329	40742	50594	62530	37273	28159	47135	30415	36592	32948	35522	0.0534831
1,6-Anhydro-N-acetyl-beta-muramate	Others	Others	275.1	[M-H]-	274.093	89	C11H17NO7	9	9	9	94785	103200	102030	586260	533330	527010	12130	17058	10171	152710	168850	166390	0.0534628
Betaine	Others	Others	117.079	[M+H]+	118.1	59	C5H11NO2	449600000	537000000	538010000	427370000	501780000	452340000	478720000	457740000	474650000	544020000	533990000	563050000	487010000	568740000	515620000	0.0791787
Triethylamine	Others	Hydrocarbon derivatives	101.12	[M+H]+	102	74.1	C6H15N	506380	511390	590330	425060	481970	500220	527010	508520	488300	520960	603950	578110	494950	456210	456020	0.0478011
Kojibiose	Others	Others	342.116	[M-H2O+H]+	325.111	85	C12H22O11	488330	308060	276120	483440	407030	501520	2285500	2002300	1942900	175600	161190	214820	566160	707960	623980	0.112693
Mavidin	Others	Others	330.074	[M+H]+	331.08	315.1	C17H14O7	2934.8	2182.6	2695.6	57515	57308	57511	190110	191970	182290	117210	133550	126680	91366	99925	101320	0.0552566
Butenoyl PAF	Others	Others	549.379	[M+H]+	550.4	184.1	C28H56NO7P	266880	239950	186950	1465300	1395500	1319500	633910	534410	531040	7433900	7511500	10016000	2665900	2694500	2967700	0.0600148
8,8a-Deoxy oleane	Others	Others	372.251	[M+H]+	373.3	355.3	C20H36O6	9	9	9	9	9	9	9	9	9	349760	378620	328290	108100	100780	87177	0.10759
Heterodendrin	Others	Others	261.121	[M+H]+	262.128	85	C11H19NO6	4398100	4354700	4594700	4642500	5028500	4965100	7319700	8371100	7976300	3332600	3236600	3085400	5338100	4955000	5359100	0.0436017
(3β,9xi,22S,23R)-3-Hydroxy-17,23-epoxyveratraman-11-one	Others	Others	425.315	[M+H]+	426.322	373.3	C27H39NO3	16060	10114	9764.7	15053	15318	12126	6369	9014.4	7051.8	24427	33991	26600	19433	16556	15914	0.108321

## Sheet: Table S3
Table S3. Differential metabolites detected between NCs and YCs.
Compounds	Classes	Subclasses	Formula	YC1	YC2	YC3	NC1	NC2	NC3	VIP	Fold_Change	Type
9,10-DiHOME	Lipids	Oxidized lipids	C18H34O4	298000000	301000000	297000000	133000000	139000000	141000000	1.10988	0.460937	down
12,13-DiHOME	Lipids	Oxidized lipids	C18H34O4	298000000	301000000	297000000	133000000	139000000	141000000	1.10988	0.460937	down
9(S)-HODE	Lipids	Oxidized lipids	C18H32O3	185000	196000	182000	68500	67700	56900	1.10319	0.342984	down
5,6-DiHETrE	Lipids	Oxidized lipids	C20H34O4	395000	451000	435000	167000	204000	212000	1.08699	0.455113	down
Carnitine C18:3-OH	Lipids	Fatty acyls	C25H43NO5	32300	30000	35200	13500	9270	9300	1.0814	0.328923	down
Carnitine C6:DC	Lipids	Fatty acyls	C13H23NO6	658000	686000	753000	12100	21700	21800	1.10463	0.0265141	down
Carnitine ph-C1	Lipids	Fatty acyls	C14H19NO4	26400	32600	30200	9	9	9	1.11096	0.000302691	down
Carnitine C5:1	Lipids	Fatty acyls	C12H21NO4	2600000	2760000	2720000	636000	351000	431000	1.0899	0.175495	down
Octapentaenoic acid	Lipids	Fatty acyls	C18H26O2	41800	52900	43200	9	9	9	1.11091	0.000195794	down
Carnitine C20:1 Isomer 1	Lipids	Fatty acyls	C27H51NO4	57700	59400	64700	25800	29400	32200	1.09007	0.480748	down
12-Oxo-9(Z)-dodecenoic acid	Lipids	Fatty acyls	C12H20O3	1100000	966000	983000	368000	349000	360000	1.10715	0.353231	down
16-Oxo-palmitate	Lipids	Fatty acyls	C16H30O3	249000	230000	238000	120000	119000	108000	1.10411	0.483961	down
18-Hydroxyoleate	Lipids	Fatty acyls	C18H34O3	678000	693000	705000	9	9	9	1.11109	1.30058e-05	down
(8E,10S)-10-Hydroperoxyoctadeca-8-enoate	Lipids	Fatty acyls	C18H34O4	18900000	18900000	18200000	6220000	6970000	6650000	1.10849	0.354286	down
9,10-Dihydroxystearate	Lipids	Fatty acyls	C18H36O4	534000	522000	543000	214000	216000	215000	1.11076	0.403377	down
N-Arachidonoyl-L-alanine	Lipids	Fatty acyls	C23H37NO3	2270000	2670000	2490000	868000	949000	945000	1.10422	0.371736	down
(15Z)-12-Oxophyto-10,15-dienoate	Lipids	Fatty acyls	C18H28O3	35300000	35800000	34700000	7110000	7580000	7390000	1.11069	0.208696	down
Palmitoyl ethanolamide	Lipids	Fatty acyls	C18H37NO2	55800000	44100000	46300000	10900000	11700000	11600000	1.10511	0.233926	down
9-Oxo-11-(3-pentyl-2-oxiranyl)-10E-undecenoic acid	Lipids	Fatty acyls	C18H30O4	45100	40000	48100	9	9	9	1.11102	0.000202703	down
Arachidonoylserinol	Lipids	Fatty acyls	C23H39NO3	684000	663000	684000	166000	199000	188000	1.10726	0.27228	down
N-Palmitoylglycine	Lipids	Fatty acyls	C18H35NO3	881000	860000	905000	297000	287000	284000	1.11042	0.328042	down
13-Docosenamide	Lipids	Fatty acyls	C22H43NO	178000	179000	185000	71300	69200	69000	1.11051	0.386531	down
L-Aspartate	Amino acid and its derivatives	Amino acids	C4H7NO4	34300000	36700000	32400000	15500000	15000000	15500000	1.10614	0.444874	down
Sarcosine	Amino acid and its derivatives	Amino acids	C3H7NO2	59600	66800	52100	34500	19700	27900	1.01375	0.459944	down
L-Homophenylalanine	Amino acid and its derivatives	Amino acids	C10H13NO2	75300	80200	81500	22300	29300	26000	1.09933	0.327426	down
L-Pyroglutamic acid	Amino acid and its derivatives	Amino acid derivatives	C5H7NO3	7550000	7160000	6580000	2220000	2450000	2960000	1.09318	0.358384	down
1-Methylhistidine	Amino acid and its derivatives	Amino acid derivatives	C7H11N3O2	258000	211000	236000	107000	69600	98100	1.06403	0.389645	down
Homogentisic acid	Amino acid and its derivatives	Amino acid derivatives	C8H8O4	1070000	1030000	1030000	370000	422000	361000	1.10556	0.368371	down
Kinurenine	Amino acid and its derivatives	Amino acid derivatives	C10H12N2O3	101000	92100	89800	42800	51200	45800	1.09358	0.494168	down
N-Acetylglycine	Amino acid and its derivatives	Amino acid derivatives	C4H7NO3	735000	768000	730000	126000	123000	162000	1.10495	0.184057	down
L-Tyrosine methyl ester 4-sulfate	Amino acid and its derivatives	Amino acid derivatives	C10H13NO6S	53500	52300	55500	9	9	9	1.11109	0.00016739	down
N-Carbamoyl-L-aspartate	Amino acid and its derivatives	Amino acid derivatives	C5H8N2O5	184000	183000	154000	52200	60700	52700	1.10121	0.31785	down
Phenylacetyl-L-glutamine	Amino acid and its derivatives	Amino acid derivatives	C13H16N2O4	1490000	1520000	1500000	645000	714000	689000	1.10784	0.454102	down
N'-Formylkynurenine	Amino acid and its derivatives	Amino acid derivatives	C11H12N2O4	3500000	3350000	3210000	9	9	9	1.11107	2.6839e-06	down
N-Acetyl-L-histidine	Amino acid and its derivatives	Amino acid derivatives	C8H11N3O3	5850000	5840000	5930000	716000	771000	754000	1.11084	0.127185	down
O-Succinyl-L-homoserine	Amino acid and its derivatives	Amino acid derivatives	C8H13NO6	3330000	2840000	3490000	46300	47300	57100	1.11007	0.0156004	down
Mycosporine-serinol	Amino acid and its derivatives	Amino acid derivatives	C11H19NO6	420000	493000	537000	225000	247000	210000	1.08337	0.470345	down
S-(Hercyn-2-yl)-L-cysteine S-oxide	Amino acid and its derivatives	Amino acid derivatives	C12H21N4O5S	5480000	5460000	5180000	550000	637000	638000	1.10978	0.113213	down
N-Acetyl-L-citrulline	Amino acid and its derivatives	Amino acid derivatives	C8H15N3O4	276000	355000	311000	119000	151000	109000	1.07386	0.402335	down
D-Alanyl-D-alanine	Amino acid and its derivatives	Small peptides	C6H12N2O3	85500	130000	93800	48100	41900	43000	1.05703	0.430003	down
N-Glycyl-L-leucine	Amino acid and its derivatives	Small peptides	C8H16N2O3	1300000	1450000	1530000	657000	808000	660000	1.08132	0.496495	down
L-Alanyl-L-lysine	Amino acid and its derivatives	Small peptides	C9H19N3O3	18400000	20200000	21000000	6350000	6860000	6290000	1.10714	0.327181	down
Alanyl-dl-leucine	Amino acid and its derivatives	Small peptides	C9H18N2O3	51300	75600	42900	9	9	9	1.11021	0.000159011	down
Alanyl-tyrosine	Amino acid and its derivatives	Small peptides	C12H16N2O4	11000000	11900000	11300000	5520000	4840000	5230000	1.10396	0.455848	down
Phenylalanyl-alanine	Amino acid and its derivatives	Small peptides	C12H16N2O3	305000	298000	296000	74600	71800	65700	1.10948	0.235929	down
Phenylalanyl-serine	Amino acid and its derivatives	Small peptides	C12H16N2O4	5510000	6120000	5600000	2480000	2510000	2420000	1.10735	0.430064	down
Prolyl-histidine	Amino acid and its derivatives	Small peptides	C11H16N4O3	382000	445000	537000	88900	114000	74800	1.09045	0.203592	down
Serinyl-tryptophan	Amino acid and its derivatives	Small peptides	C14H17N3O4	1450000	1510000	1450000	437000	477000	422000	1.10873	0.302948	down
Histidyl-histidine	Amino acid and its derivatives	Small peptides	C12H16N6O3	369000	499000	485000	118000	113000	107000	1.09962	0.249815	down
Tyrosyl-glutamic acid	Amino acid and its derivatives	Small peptides	C14H18N2O6	9330000	9360000	9310000	1720000	1760000	1740000	1.11105	0.186429	down
Lysyl-prolyl-threonine	Amino acid and its derivatives	Small peptides	C15H28N4O5	6110000	6160000	6100000	1090000	1090000	1110000	1.11105	0.179096	down
Alanyl-isoleucyl-asparagine	Amino acid and its derivatives	Small peptides	C13H24N4O5	14000000	19400000	22000000	4690000	8720000	5260000	1.0244	0.337004	down
Prolyl-aspartyl-serine	Amino acid and its derivatives	Small peptides	C12H19N3O7	3260000	3210000	3230000	310000	330000	333000	1.11087	0.100309	down
Aspartyl-tryptophan	Amino acid and its derivatives	Small peptides	C15H17N3O5	155000	131000	150000	21300	24900	21900	1.10796	0.156193	down
Glutamyl-threonine	Amino acid and its derivatives	Small peptides	C9H16N2O6	559000	531000	536000	109000	157000	150000	1.09568	0.255843	down
Xanthine	Nucleotide and its derivatives	Nucleotide and its derivatives	C5H4N4O2	6520000	3250000	4780000	185000	152000	291000	1.09405	0.0431615	down
2'-Deoxyuridine	Nucleotide and its derivatives	Nucleotide and its derivatives	C9H12N2O5	83400	92800	104000	31700	35100	31800	1.10086	0.351892	down
Thymidine	Nucleotide and its derivatives	Nucleotide and its derivatives	C10H14N2O5	210000	200000	200000	74600	76400	71600	1.1097	0.364918	down
2-(Dimethylamino) guanosine	Nucleotide and its derivatives	Nucleotide and its derivatives	C12H17N5O5	1410000	1450000	1450000	411000	437000	450000	1.10988	0.30116	down
Β-Pseudouridine	Nucleotide and its derivatives	Nucleotide and its derivatives	C9H12N2O6	337000	436000	384000	203000	161000	186000	1.07244	0.475367	down
Xanthosine	Nucleotide and its derivatives	Nucleotide and its derivatives	C10H12N4O6	4900000	5120000	5380000	730000	788000	677000	1.1096	0.142532	down
7-Methylguanine	Nucleotide and its derivatives	Nucleotide and its derivatives	C6H7N5O	67300	46900	60100	7140	3340	7420	1.08001	0.102697	down
Guanosine 3',5'-cyclic monophosphate	Nucleotide and its derivatives	Nucleotide and its derivatives	C10H12N5O7P	806000	831000	949000	302000	302000	346000	1.10129	0.367363	down
Hypoxanthine	Nucleotide and its derivatives	Nucleotide and its derivatives	C5H4N4O	88800000	104000000	121000000	8610000	12000000	10200000	1.10424	0.0981836	down
Thymine	Nucleotide and its derivatives	Nucleotide and its derivatives	C5H6N2O2	2210000	1860000	2050000	111000	113000	102000	1.1102	0.053268	down
Deoxycytidine	Nucleotide and its derivatives	Nucleotide and its derivatives	C9H13N3O4	49900	34100	45800	9	9	9	1.1107	0.000208012	down
6-Dimethylaminopurine	Nucleotide and its derivatives	Nucleotide and its derivatives	C7H9N5	2570000	2540000	2780000	9	9	9	1.11109	3.42205e-06	down
6-O-Methylguanine	Nucleotide and its derivatives	Nucleotide and its derivatives	C6H7N5O	6810000	7660000	6920000	861000	808000	765000	1.10987	0.113791	down
Oxypurinol	Nucleotide and its derivatives	Nucleotide and its derivatives	C5H4N4O2	19000000	25200000	22300000	1130000	1160000	930000	1.1083	0.0484211	down
1-Methylguanine	Nucleotide and its derivatives	Nucleotide and its derivatives	C6H7N5O	14300000	16300000	13900000	1880000	1750000	1710000	1.10943	0.12	down
N6-Methyladenosine	Nucleotide and its derivatives	Nucleotide and its derivatives	C11H15N5O4	1590000	1490000	1490000	365000	340000	375000	1.10964	0.236324	down
8-Azaguanine	Nucleotide and its derivatives	Nucleotide and its derivatives	C4H4N6O	6890000	5230000	6560000	1460000	2100000	2360000	1.0677	0.316916	down
Isocytosine	Nucleotide and its derivatives	Nucleotide and its derivatives	C4H5N3O	5570000	4270000	4430000	955000	1370000	1460000	1.08191	0.265242	down
N6-Methyladenine	Nucleotide and its derivatives	Nucleotide and its derivatives	C6H7N5	75200	93900	79300	9	9	9	1.11096	0.000108696	down
D-Fructose 6-phosphate-disodium salt	Carbohydrate and its derivatives	Phosphate sugars	C6H11Na2O9P	17700000	15500000	17400000	5600000	6340000	6330000	1.10392	0.361067	down
D-Mannose 6-phosphate	Carbohydrate and its derivatives	Phosphate sugars	C6H13O9P	20200000	19100000	22900000	9460000	8840000	9800000	1.09816	0.451768	down
Trehalose 6-phosphate	Carbohydrate and its derivatives	Phosphate sugars	C12H23O14P	37800000	32300000	33800000	16800000	15600000	18000000	1.09484	0.485082	down
D-Arabitol	Carbohydrate and its derivatives	Sugar alcohols	C5H12O5	469000	448000	429000	176000	114000	132000	1.0847	0.313522	down
D-Melezitose	Carbohydrate and its derivatives	Sugars	C18H32O16	5850000	5520000	4500000	2240000	2320000	1890000	1.08332	0.406427	down
Maltotriose	Carbohydrate and its derivatives	Sugars	C18H32O16	5850000	5520000	4500000	2240000	2320000	1890000	1.08332	0.406427	down
3'-Sialyllactose	Carbohydrate and its derivatives	Sugars	C23H39NO19	179000	252000	216000	49800	53300	53700	1.09967	0.242349	down
β-Gentiobiose	Carbohydrate and its derivatives	Sugars	C12H22O11	1750000	1900000	2190000	422000	580000	795000	1.05794	0.307705	down
Methyl beta-D-galactopyranoside	Carbohydrate and its derivatives	Sugar derivatives	C7H14O6	438000	432000	476000	175000	219000	174000	1.09215	0.421991	down
A-Ketoglutaric acid	Organic acid and its derivatives	Organic acid and its derivatives	C5H6O5	283000	355000	372000	83300	167000	102000	1.02857	0.348812	down
Cis-Aconitic acid	Organic acid and its derivatives	Organic acid and its derivatives	C6H6O6	88800	80500	90900	32400	43100	27200	1.06609	0.394696	down
2–Furanoic acid	Organic acid and its derivatives	Organic acid and its derivatives	C5H4O3	2490000	2560000	2350000	725000	820000	914000	1.10183	0.332297	down
2-Hydroxyisocaproic acid	Organic acid and its derivatives	Organic acid and its derivatives	C6H12O3	141000	149000	141000	35300	36900	39100	1.10959	0.258237	down
3-Hydroxy-3-methyl butyric acid	Organic acid and its derivatives	Organic acid and its derivatives	C5H10O3	2120000	2490000	2290000	442000	462000	452000	1.10914	0.196522	down
Adipic acid	Organic acid and its derivatives	Organic acid and its derivatives	C6H10O4	2170000	2360000	2170000	391000	408000	424000	1.11003	0.182537	down
Dl-2-Aminooctanoic acid	Organic acid and its derivatives	Organic acid and its derivatives	C8H17NO2	80800	75100	71300	27700	27200	26300	1.10773	0.357394	down
4-Hydroxy-3-methoxyphenylacetic acid	Organic acid and its derivatives	Organic acid and its derivatives	C9H10O4	110000	121000	115000	45000	51700	47900	1.10427	0.417919	down
Mandelic acid	Organic acid and its derivatives	Organic acid and its derivatives	C8H8O3	11800000	12000000	11500000	1390000	1430000	1400000	1.11096	0.119547	down
Phenyllactate (Pla)	Organic acid and its derivatives	Organic acid and its derivatives	C9H10O3	938000	982000	941000	375000	405000	382000	1.10901	0.406152	down
Pyrrole-2-carboxylic acid	Organic acid and its derivatives	Organic acid and its derivatives	C5H5NO2	668000	648000	651000	179000	198000	198000	1.10931	0.292323	down
Sebacate	Organic acid and its derivatives	Organic acid and its derivatives	C10H18O4	154000	151000	160000	70800	74100	67100	1.10721	0.455914	down
Subericacid	Organic acid and its derivatives	Organic acid and its derivatives	C8H14O4	15800000	16900000	16400000	4230000	4420000	4380000	1.11039	0.265377	down
3-Aminosalicylic acid	Organic acid and its derivatives	Organic acid and its derivatives	C7H7NO3	357000	271000	324000	49100	59200	58800	1.10367	0.175525	down
5-Hydroxyhexanoic acid	Organic acid and its derivatives	Organic acid and its derivatives	C6H12O3	1500000	1450000	1440000	618000	646000	643000	1.10992	0.434396	down
Pimelic acid	Organic acid and its derivatives	Organic acid and its derivatives	C7H12O4	10300000	11000000	10700000	3880000	4070000	3950000	1.10983	0.371875	down
3-Methylsalicylic acid	Organic acid and its derivatives	Organic acid and its derivatives	C8H8O3	215000	225000	214000	46500	52500	51600	1.10934	0.230275	down
3-Hydroxymandelate	Organic acid and its derivatives	Organic acid and its derivatives	C8H8O4	138000	131000	128000	38300	40800	33800	1.10611	0.284383	down
Uric acid	Organic acid and its derivatives	Organic acid and its derivatives	C5H4N4O3	57000	53900	40500	9	9	9	1.1107	0.000178336	down
3-Hydroxyphenylacetic acid	Organic acid and its derivatives	Organic acid and its derivatives	C8H8O3	6990000	6990000	6750000	337000	366000	345000	1.11089	0.0505548	down
Heptanoic acid	Organic acid and its derivatives	Organic acid and its derivatives	C7H14O2	14100	14200	14000	6520	5440	5110	1.09703	0.403546	down
Iminodiacetic acid	Organic acid and its derivatives	Organic acid and its derivatives	C4H7NO4	38100000	41300000	35900000	17900000	16900000	16900000	1.10398	0.448395	down
2-Isopropylmalate	Organic acid and its derivatives	Organic acid and its derivatives	C7H12O5	558000	556000	543000	186000	181000	181000	1.11077	0.330718	down
2-Ethyl-2-hydroxybutyric acid	Organic acid and its derivatives	Organic acid and its derivatives	C6H12O3	1470000	1410000	1410000	624000	633000	620000	1.11031	0.437529	down
2-Hydroxycaprylic acid	Organic acid and its derivatives	Organic acid and its derivatives	C8H16O3	149000	144000	132000	62700	64000	65900	1.10558	0.453176	down
2-hydroxyphenylacetic acid	Organic acid and its derivatives	Organic acid and its derivatives	C8H8O3	4140000	4130000	4030000	206000	202000	211000	1.11102	0.0503252	down
4-Hydroxy-3-methylbenzoic acid	Organic acid and its derivatives	Organic acid and its derivatives	C8H8O3	4100000	4100000	3970000	201000	207000	199000	1.11101	0.0498767	down
2-Methylglutaric acid	Organic acid and its derivatives	Organic acid and its derivatives	C6H10O4	3110000	3060000	2910000	1310000	1440000	1410000	1.10658	0.45815	down
(S)-Leucic acid	Organic acid and its derivatives	Organic acid and its derivatives	C6H12O3	176000	175000	164000	47700	57300	53100	1.10577	0.30699	down
4-Methoxyphenylacetic acid	Organic acid and its derivatives	Organic acid and its derivatives	C9H10O3	13700	12100	11500	3110	1800	2470	1.0887	0.197855	down
DL-Pipecolic acid	Organic acid and its derivatives	Organic acid and its derivatives	C6H11NO2	102000000	114000000	116000000	39700000	43800000	41800000	1.10555	0.37741	down
Tranexamic acid	Organic acid and its derivatives	Organic acid and its derivatives	C8H15NO2	40700	32600	58400	17800	13300	19100	1.02195	0.381169	down
Quinoline-4-carboxylic acid	Organic acid and its derivatives	Organic acid and its derivatives	C10H7NO2	223000	278000	277000	68400	85900	104000	1.07698	0.332005	down
Trans-2-Butene-1,4-dicarboxylic acid	Organic acid and its derivatives	Organic acid and its derivatives	C6H8O4	116000	131000	139000	9	9	9	1.11104	6.99482e-05	down
(S)-2,3,4,5-Tetrahydropyridine-2-carboxylate	Organic acid and its derivatives	Organic acid and its derivatives	C6H9NO2	261000	195000	223000	9	9	9	1.11094	3.97644e-05	down
(R)-Pantoate	Organic acid and its derivatives	Organic acid and its derivatives	C6H12O4	7720000	8660000	7590000	1040000	945000	950000	1.10968	0.122445	down
3-Hydroxycapric acid	Organic acid and its derivatives	Organic acid and its derivatives	C10H20O3	911000	939000	879000	194000	205000	209000	1.1102	0.222792	down
Pantothenate	Coenzyme and vitamins	Coenzyme and vitamins	C9H17NO5	199000000	192000000	192000000	22600000	24500000	24000000	1.11072	0.121955	down
D-Calcium pantothenate	Coenzyme and vitamins	Coenzyme and vitamins	C18H34N2O10	5260000	5050000	5100000	95200	126000	103000	1.11004	0.0210383	down
Pyridoxine	Coenzyme and vitamins	Coenzyme and vitamins	C8H11NO3	791000	382000	440000	73200	86200	87700	1.07731	0.153193	down
N-Methylnicotinamide	Coenzyme and vitamins	Coenzyme and vitamins	C7H8N2O	72900	101000	96500	9	9	9	1.11083	9.98521e-05	down
Pantothenol	Coenzyme and vitamins	Coenzyme and vitamins	C9H19NO4	216000	229000	205000	14900	16200	15400	1.11053	0.0715385	down
Dethiobiotin	Coenzyme and vitamins	Coenzyme and vitamins	C10H18N2O3	1070000	1070000	1110000	9	9	9	1.11109	8.30769e-06	down
N-Oleoylethanolamine	Alkaloids	Alkaloids	C20H39NO2	2560000	2720000	2690000	1000000	1130000	1110000	1.10624	0.406524	down
2,5-Dihydroxy benzoic acid	Others	Benzene and substituted derivatives	C7H6O4	6730000	6580000	6670000	1590000	1650000	1460000	1.10966	0.235235	down
3,4-Dihydroxybenzeneacetic acid	Others	Benzene and substituted derivatives	C8H8O4	878000	932000	892000	348000	359000	340000	1.10967	0.387491	down
Protocatechuic aldehyde	Others	Benzene and substituted derivatives	C7H6O3	20800	22400	17500	6270	6250	8540	1.08058	0.346952	down
4-Hydroxy-3-methoxybenzaldehyde	Others	Benzene and substituted derivatives	C8H8O3	352000	363000	351000	120000	128000	136000	1.10806	0.360225	down
4-Hydroxybenzaldehyde	Others	Benzene and substituted derivatives	C7H6O2	5560000	5660000	5770000	2460000	2550000	2440000	1.11017	0.438493	down
3,4,5-Trimethoxybenzoic acid	Others	Benzene and substituted derivatives	C10H12O5	267000	274000	266000	13800	12900	13300	1.11096	0.0495663	down
2,4-Dihydroxy benzoic acid	Others	Benzene and substituted derivatives	C7H6O4	6730000	6580000	6670000	1590000	1650000	1460000	1.10966	0.235235	down
2-(4-Hydroxyphenyl) ethanol	Others	Benzene and substituted derivatives	C8H10O2	17500000	18100000	17500000	4290000	4500000	4700000	1.11011	0.254049	down
(E)-3-(3-Hydroxyphenyl) prop-2-enoic acid	Others	Benzene and substituted derivatives	C9H8O3	5580000	5660000	5370000	2490000	2520000	2440000	1.10985	0.448525	down
Anthranilic acid	Others	Benzene and substituted derivatives	C7H7NO2	87300	89900	92300	32300	41900	36100	1.09521	0.409276	down
4-Hydroxybenzyl alcohol	Others	Benzene and substituted derivatives	C7H8O2	35700	41000	47200	8590	14500	14900	1.05667	0.306618	down
Indole-3-ethanol	Others	Benzene and substituted derivatives	C10H11NO	18100	20900	20400	3580	5080	5030	1.09602	0.230471	down
4-Acetoxyphenol	Others	Benzene and substituted derivatives	C8H8O3	4980000	2510000	3470000	115000	141000	218000	1.09462	0.0432482	down
4-Hydroxybenzoic acid	Others	Benzene and substituted derivatives	C7H6O3	20400000	20000000	19300000	5040000	5310000	5280000	1.11039	0.261809	down
2-(4-Hydroxyphenyl) propionate	Others	Benzene and substituted derivatives	C9H10O3	1070000	1060000	1020000	411000	436000	429000	1.10961	0.405079	down
Methyleugenol	Others	Benzene and substituted derivatives	C11H14O2	32100	27600	36200	9650	12000	15200	1.05976	0.384254	down
2-Methoxybenzoic acid	Others	Benzene and substituted derivatives	C8H8O3	93900	105000	63800	9	9	9	1.11042	0.000102779	down
Protocatechuic acid	Others	Benzene and substituted derivatives	C7H6O4	606000	613000	592000	163000	153000	171000	1.10958	0.268912	down
Anisic acid	Others	Benzene and substituted derivatives	C8H8O3	241000	267000	280000	82500	108000	76500	1.08792	0.338832	down
4-Ethyl-2-methoxyphenol	Others	Benzene and substituted derivatives	C9H12O2	38100	26800	37900	9	9	9	1.11068	0.000262646	down
Diglycidyl resorcinol	Others	Benzene and substituted derivatives	C12H14O4	22300	20800	17200	9	9	9	1.11082	0.000447761	down
3-Amino-3-(4-hydroxyphenyl) propanoate	Others	Benzene and substituted derivatives	C9H11NO3	4190000	4380000	4530000	181000	242000	231000	1.10901	0.0499237	down
Heparin	Others	Alcohol and amines	C19H40O3	4520000	4820000	4720000	956000	877000	948000	1.11015	0.197795	down
Trimethylamine N-oxide	Others	Alcohol and amines	C3H9NO	7050000	6860000	7070000	15900	13800	31000	1.10714	0.00289323	down
1,5-Diaminopentane	Others	Alcohol and amines	C5H14N2	52800	48400	45400	9	9	9	1.11101	0.000184175	down
3-(Methylthio)-1-propanol	Others	Alcohol and amines	C4H10OS	29200000	29700000	30000000	3130000	3320000	3120000	1.11089	0.107649	down
1-Aminopropan-2-ol	Others	Alcohol and amines	C3H9NO	7050000	6860000	7070000	15900	13800	31000	1.10714	0.00289323	down
Dopamine	Others	Alcohol and amines	C8H11NO2	1180000	1510000	1920000	388000	538000	387000	1.06889	0.284816	down
N-(2-Hydroxyethyl) stearamide	Others	Alcohol and amines	C20H41NO2	4270000	4120000	4380000	786000	769000	780000	1.11085	0.18285	down
Arachidyl glycine	Others	Alcohol and amines	C22H43NO3	894000	673000	643000	241000	284000	273000	1.08346	0.361086	down
Linoleylethanolamide	Others	Alcohol and amines	C20H37NO2	122000000	127000000	124000000	48600000	54400000	52000000	1.10764	0.41555	down
Palmitoyl-EA	Others	Alcohol and amines	C18H35NO2	1780000	1870000	1870000	777000	878000	848000	1.10556	0.453442	down
Biotinamide	Others	Alcohol and amines	C10H17N3O2S	3840000	3980000	4020000	9	9	9	1.11109	2.28041e-06	down
Octadecadienamide	Others	Alcohol and amines	C18H33NO	3470000	3080000	3500000	1330000	1750000	1640000	1.07981	0.469652	down
D-Panthenol	Others	Alcohol and amines	C9H19NO4	96400	99800	90100	10100	14800	7000	1.09056	0.111422	down
2-(2-Benzothiazolylthio) ethanol	Others	Alcohol and amines	C9H9NOS2	43400	58300	53500	7830	8880	6150	1.09967	0.147294	down
N-Acetyl-D-galactosamine	Others	Alcohol and amines	C8H15NO6	361000	374000	429000	78900	147000	104000	1.06718	0.283419	down
1-(3-Pyridinyl)-1,4-butanediol	Others	Alcohol and amines	C9H13NO2	13300000	13400000	13000000	479000	500000	494000	1.11103	0.0371033	down
Carbazole	Others	Heterocyclic compounds	C12H9N	2150	1890	2060	9	9	9	1.11099	0.00442623	down
L-Sepiapterin	Others	Heterocyclic compounds	C9H11N5O3	36100000	34100000	36500000	12300000	13900000	13200000	1.10739	0.36926	down
D-Piperidine acid	Others	Heterocyclic compounds	C6H11NO2	5480000	5090000	4600000	1430000	1590000	2060000	1.08568	0.334871	down
Quinolinic acid	Others	Heterocyclic compounds	C7H5NO4	126000	117000	110000	19900	14700	26700	1.08968	0.173654	down
1-Pyrroline-4-hydroxy-2-carboxylate	Others	Heterocyclic compounds	C5H7NO3	4110000	3520000	4010000	1060000	1120000	1280000	1.10304	0.297251	down
2-Methylfuran	Others	Heterocyclic compounds	C5H6O	627000	684000	657000	176000	184000	165000	1.10902	0.266768	down
Pyridoxal	Others	Heterocyclic compounds	C8H9NO3	470000	432000	465000	216000	206000	226000	1.10553	0.474031	down
3-Hydroxy-2-methyl-4H-pyran-4-one	Others	Heterocyclic compounds	C6H6O3	130000	140000	135000	58000	54000	58000	1.10806	0.419753	down
2-Methylpyrazine	Others	Heterocyclic compounds	C5H6N2	79900	102000	94900	26000	20800	15500	1.08501	0.225072	down
Indole-5-carboxylic acid	Others	Heterocyclic compounds	C9H7NO2	1130000	1160000	1120000	537000	570000	556000	1.1093	0.487683	down
Piperidone	Others	Heterocyclic compounds	C9H15NO2	311000	330000	477000	150000	181000	183000	1.03601	0.45975	down
Methyl 2-pyrrolidone-5-carboxylate	Others	Aldehyde, ketones, and esters	C6H9NO3	4440000	3810000	4240000	875000	913000	1000000	1.10758	0.223219	down
3β,5β-Ketodiol	Others	Aldehyde, ketones, and esters	C27H44O3	184000	184000	122000	9	9	9	1.1106	5.5102e-05	down
4-Hydroxytryptamine	Others	Tryptamines, cholines, and pigments	C10H12N2O	932000	981000	958000	38500	50900	38300	1.10905	0.0444793	down
1,6-Anhydro-N-acetyl-beta-muramate	Others	Others	C11H17NO7	586000	533000	527000	94800	103000	102000	1.10966	0.182139	down
Kojibiose	Others	Others	C12H22O11	2290000	2000000	1940000	483000	407000	502000	1.10437	0.223435	down
Mavidin	Others	Others	C17H14O7	190000	192000	182000	57500	57300	57500	1.11061	0.305496	down
O-Phosphorylethanolamine	Lipids	Glycerophospholipids	C2H8NO4P	2150000	2260000	1750000	9260000	10700000	9470000	1.10399	4.7776	up
Lysope 18:0	Lipids	Glycerophospholipids	C23H48NO7P	6230000	5120000	5730000	17300000	16000000	17700000	1.10345	2.98595	up
Lysope 16:0	Lipids	Glycerophospholipids	C21H44NO7P	15400000	14600000	15600000	41900000	41100000	43500000	1.10957	2.77412	up
Lysope 14:0	Lipids	Glycerophospholipids	C19H40NO7P	8460	10700	9310	22000	19900	20600	1.09204	2.19529	up
PysoPE 20:2 (2n isomer1)	Lipids	Glycerophospholipids	C25H48NO7P	518000	517000	494000	4030000	4260000	4030000	1.11082	8.05755	up
PysoPE 20:2	Lipids	Glycerophospholipids	C25H48NO7P	518000	517000	494000	4030000	4260000	4030000	1.11082	8.05755	up
PysoPE 20:5 (2n isomer1)	Lipids	Glycerophospholipids	C25H42NO7P	13200	12100	13700	40800	45900	47100	1.10617	3.43077	up
PysoPE 20:5	Lipids	Glycerophospholipids	C25H42NO7P	13200	12100	13700	40800	45900	47100	1.10617	3.43077	up
PysoPE 18:0 (2n isomer)	Lipids	Glycerophospholipids	C23H48NO7P	6230000	5120000	5730000	17300000	16000000	17700000	1.10345	2.98595	up
PysoPE 16:0 (2n isomer)	Lipids	Glycerophospholipids	C21H44NO7P	15400000	14600000	15600000	41900000	41100000	43500000	1.10957	2.77412	up
Lysopc 16:0	Lipids	Glycerophospholipids	C24H50NO7P	12900000	13600000	13600000	29900000	31900000	30900000	1.10895	2.31172	up
Lysopc 18:0	Lipids	Glycerophospholipids	C26H54NO7P	16200000	15800000	14900000	52500000	53600000	58900000	1.10855	3.51812	up
Lysopc 20:1	Lipids	Glycerophospholipids	C28H56NO7P	657000	643000	624000	1350000	1670000	1430000	1.09777	2.31289	up
Lysopc 20:2	Lipids	Glycerophospholipids	C28H54NO7P	982000	1040000	991000	2090000	2160000	2210000	1.10892	2.14404	up
Lysopc 17:0	Lipids	Glycerophospholipids	C25H52NO7P	1550000	1570000	1620000	4040000	4300000	4610000	1.10746	2.73207	up
Lysopc 18:3	Lipids	Glycerophospholipids	C26H48NO7P	808000	838000	892000	2100000	2390000	2180000	1.10548	2.62805	up
PAF C-16	Lipids	Glycerophospholipids	C26H54NO7P	16200000	15800000	14900000	52500000	53600000	58900000	1.10855	3.51812	up
2-O-Methyl PAF C-16	Lipids	Glycerophospholipids	C25H54NO6P	23600000	24800000	24600000	58900000	57100000	54900000	1.10908	2.3411	up
LysoPC 20:1 (2n isomer)	Lipids	Glycerophospholipids	C28H57NO7P	775000	801000	839000	1770000	1520000	1550000	1.09821	2.00414	up
LysoPC 20:2 (2n isomer2)	Lipids	Glycerophospholipids	C28H55NO7P	1220000	1240000	1280000	2660000	2760000	2750000	1.10979	2.18449	up
LysoPC 20:2 (2n isomer1)	Lipids	Glycerophospholipids	C28H55NO7P	1220000	1240000	1280000	2660000	2760000	2750000	1.10979	2.18449	up
LysoPC 20:3 (2n isomer)	Lipids	Glycerophospholipids	C28H53NO7P	80900	92300	79200	190000	200000	233000	1.09507	2.4683	up
LysoPC 20:3	Lipids	Glycerophospholipids	C28H53NO7P	80900	92300	79200	190000	200000	233000	1.09507	2.4683	up
LysoPC 18:0 (2n isomer)	Lipids	Glycerophospholipids	C26H55NO7P	18400000	18100000	19900000	65700000	67500000	63400000	1.1093	3.48582	up
LysoPC 16:0 (2n isomer)	Lipids	Glycerophospholipids	C24H51NO7P	149000000	152000000	152000000	302000000	308000000	310000000	1.1106	2.03091	up
LysoPE (15:0/0:0)	Lipids	Glycerophospholipids	C20H42NO7P	372000	359000	335000	1070000	1130000	1040000	1.10843	3.0394	up
PE (17:0/0:0)	Lipids	Glycerophospholipids	C22H46NO7P	486000	516000	523000	1490000	1400000	1700000	1.10415	3.00984	up
PG (18:1(9Z)/0:0)	Lipids	Glycerophospholipids	C24H47O9P	507000	531000	350000	1430000	1590000	1580000	1.0845	3.31412	up
9-HOTrE	Lipids	Oxidized lipids	C18H30O3	2390000	2360000	2290000	7620000	7830000	7930000	1.11067	3.32102	up
9-oxoODE	Lipids	Oxidized lipids	C18H30O3	30600000	30100000	30900000	61700000	64200000	63800000	1.11016	2.07096	up
Acetyl-L-carnitine	Lipids	Fatty acyls	C9H17NO4	1880000	3360000	3170000	26100000	39900000	37400000	1.09341	12.2949	up
Isobutyryl carnitine	Lipids	Fatty acyls	C11H21NO4	347000	412000	466000	2690000	2890000	2810000	1.10635	6.84898	up
2-Methylbutyroylcarnitine	Lipids	Fatty acyls	C12H23NO4	3560000	3580000	3570000	7090000	7050000	7320000	1.11045	2.00373	up
(±)-Myristylcarnitine	Lipids	Fatty acyls	C21H41NO4	9030	7720	8000	30200	27800	34500	1.10327	3.73737	up
Hexanoylcarnitine	Lipids	Fatty acyls	C13H25NO4	7000	9600	10400	43300	66900	49800	1.08964	5.92593	up
Carnitine C20:1	Lipids	Fatty acyls	C27H51NO4	441000	414000	408000	1280000	1160000	1390000	1.10522	3.03246	up
Carnitine C14:0	Lipids	Fatty acyls	C21H41NO4	19100	14500	15500	92400	85400	97100	1.10503	5.59878	up
Carnitine C13:0	Lipids	Fatty acyls	C20H39NO4	9	9	9	212000	190000	201000	1.11107	22333.3	up
Carnitine C7:1	Lipids	Fatty acyls	C14H25NO4	9	9	9	80200	83900	77800	1.11107	8959.26	up
Carnitine C6:0 Isomer 2	Lipids	Fatty acyls	C13H25NO4	7000	9600	10400	43300	66900	49800	1.08964	5.92593	up
Carnitine C6:0 Isomer 1	Lipids	Fatty acyls	C13H25NO4	8260	12000	5290	44300	51800	58200	1.07305	6.03914	up
Carnitine C6:0	Lipids	Fatty acyls	C13H25NO4	7000	9600	10400	43300	66900	49800	1.08964	5.92593	up
Carnitine C5:0	Lipids	Fatty acyls	C12H23NO4	737000	773000	779000	2440000	2510000	2610000	1.10999	3.30275	up
Carnitine C4:0	Lipids	Fatty acyls	C11H21NO4	338000	402000	284000	2650000	2840000	2850000	1.10598	8.14453	up
Myristoleic acid	Lipids	Fatty acyls	C14H26O2	1330000	1330000	1320000	3730000	3860000	3820000	1.11087	2.86683	up
8-[(1R,2R)-3-Oxo-2-{(Z)-pent-2-enyl}cyclopentyl]octanoate	Lipids	Fatty acyls	C18H30O3	9290000	9640000	9380000	23800000	24400000	24000000	1.11065	2.55034	up
12(S)-Hydroxy-16-heptadecynoic acid	Lipids	Fatty acyls	C17H30O3	565000	585000	555000	2140000	2350000	2280000	1.10995	3.97067	up
15-OxoEDE	Lipids	Fatty acyls	C20H34O3	2200000	2540000	2380000	8900000	9890000	9600000	1.10794	3.98736	up
L-Glutamic acid	Amino acid and its derivatives	Amino acids	C5H9NO4	99300000	106000000	93400000	480000000	435000000	440000000	1.10896	4.53632	up
L-Phenylalanine	Amino acid and its derivatives	Amino acids	C9H11NO2	88600000	86900000	81600000	209000000	199000000	206000000	1.10879	2.38818	up
L-Proline	Amino acid and its derivatives	Amino acids	C5H9NO2	51200	37600	37100	121000	92300	127000	1.06724	2.70294	up
L-Asparagine anhydrous	Amino acid and its derivatives	Amino acids	C4H8N2O3	1440000	1750000	1350000	6130000	5990000	5830000	1.104	3.95374	up
L-Glutamine	Amino acid and its derivatives	Amino acids	C5H10N2O3	5080000	5780000	5110000	23800000	25300000	20800000	1.10595	4.37696	up
L-Homocitrulline	Amino acid and its derivatives	Amino acids	C7H15N3O3	384000	333000	288000	1080000	1040000	965000	1.09763	3.06965	up
L-Saccharopine	Amino acid and its derivatives	Amino acids	C11H20N2O6	5430000	5230000	4480000	40000000	37000000	35400000	1.10861	7.42404	up
L-Isoisoleucine	Amino acid and its derivatives	Amino acids	C6H13NO2	26700000	27900000	30100000	107000000	119000000	104000000	1.1075	3.8961	up
L-Ornithine	Amino acid and its derivatives	Amino acids	C5H13ClN2O2	15000000	15100000	14700000	67600000	69400000	67200000	1.11095	4.55804	up
3-N-Methyl-L-histidine	Amino acid and its derivatives	Amino acid derivatives	C7H11N3O2	105000	122000	124000	335000	357000	258000	1.08323	2.70655	up
Hexanoyl glycine	Amino acid and its derivatives	Amino acid derivatives	C8H15NO3	8960	9100	5940	55000	57500	54200	1.10004	6.94583	up
L-Cystathionine	Amino acid and its derivatives	Amino acid derivatives	C7H14N2O4S	779000	741000	686000	4680000	5580000	4600000	1.10799	6.73617	up
N-Acetyl-L-leucine	Amino acid and its derivatives	Amino acid derivatives	C8H15NO3	1790000	1870000	1750000	39600000	40400000	40700000	1.11101	22.3105	up
N-Acetyl-L-tyrosine	Amino acid and its derivatives	Amino acid derivatives	C11H13NO4	3320000	3330000	3270000	8340000	8950000	8560000	1.10999	2.60585	up
N-Isovaleroylglycine	Amino acid and its derivatives	Amino acid derivatives	C7H13NO3	32400	41100	38500	161000	153000	147000	1.10479	4.11607	up
N-Phenylacetylglycine	Amino acid and its derivatives	Amino acid derivatives	C10H11NO3	213000	212000	183000	1040000	1040000	1040000	1.10916	5.13158	up
N-Propionylglycine	Amino acid and its derivatives	Amino acid derivatives	C5H9NO3	684000	678000	710000	2710000	2940000	2790000	1.11017	4.07336	up
S-Sulfo-L-cysteine	Amino acid and its derivatives	Amino acid derivatives	C3H7NO5S2	1170000	1090000	1020000	40600000	41200000	45200000	1.11068	38.7195	up
Trans-4-hydroxy-L-proline	Amino acid and its derivatives	Amino acid derivatives	C5H9NO3	684000	678000	710000	2710000	2940000	2790000	1.11017	4.07336	up
N-Acetylphenylalanine	Amino acid and its derivatives	Amino acid derivatives	C11H13NO3	101000	90300	101000	204000	213000	194000	1.1024	2.09032	up
2-Aminoisobutyric acid	Amino acid and its derivatives	Amino acid derivatives	C4H9NO2	69700	75200	80200	3470000	3010000	3180000	1.11053	42.9143	up
3-Aminoisobutanoic acid	Amino acid and its derivatives	Amino acid derivatives	C4H9NO2	69700	75200	80200	3470000	3010000	3180000	1.11053	42.9143	up
N-Acetyl-L-alanine	Amino acid and its derivatives	Amino acid derivatives	C5H9NO3	2130000	2320000	2110000	4440000	5090000	4960000	1.10182	2.20884	up
N-Acetylvaline	Amino acid and its derivatives	Amino acid derivatives	C7H13NO3	137000	202000	140000	2780000	2910000	2820000	1.10694	17.7662	up
N-(2-Methylbenzoyl)glycine	Amino acid and its derivatives	Amino acid derivatives	C10H11NO3	213000	212000	183000	1040000	1040000	1040000	1.10916	5.13158	up
N-Acetyl-beta-alanine	Amino acid and its derivatives	Amino acid derivatives	C5H9NO3	1410000	1420000	1260000	2810000	3210000	3040000	1.1009	2.21516	up
L-Methionine sulfoximine	Amino acid and its derivatives	Amino acid derivatives	C5H12N2O3S	52300	44300	54900	104000	115000	105000	1.09133	2.13861	up
(R)-(-)-2-Phenylglycine	Amino acid and its derivatives	Amino acid derivatives	C8H11NO	84000000	82500000	83700000	172000000	184000000	185000000	1.1089	2.16227	up
S-Adenosyl-L-methionine	Amino acid and its derivatives	Amino acid derivatives	C15H22N6O5S	36700	25300	11800	1270000	1760000	1100000	1.09453	55.9621	up
(2S, 3S) -3-Methylphenylalanine	Amino acid and its derivatives	Amino acid derivatives	C10H13NO2	297000	320000	303000	901000	955000	976000	1.10924	3.07826	up
Glycyl-L-proline	Amino acid and its derivatives	Small peptides	C7H12N2O3	60900	53100	46100	121000	122000	86400	1.03582	2.05746	up
γ-Glutamyl-leucine	Amino acid and its derivatives	Small peptides	C11H20N2O5	7190000	7340000	7210000	60600000	62700000	61000000	1.11102	8.47746	up
Cysteine-glutathione disulfide	Amino acid and its derivatives	Small peptides	C13H22N4O8S2	243000	533000	552000	2220000	1940000	1890000	1.04995	4.55572	up
5-L-Glutamyl-L-alanine	Amino acid and its derivatives	Small peptides	C8H14N2O5	1020000	1090000	915000	2890000	3250000	3190000	1.10444	3.0843	up
Oxidized glutathione	Amino acid and its derivatives	Small peptides	C20H32N6O12S2	1370000	1790000	1830000	8540000	10900000	9320000	1.10116	5.76353	up
Glutathione reducedform	Amino acid and its derivatives	Small peptides	C10H17N3O6S	134000	268000	182000	2570000	2140000	2020000	1.09506	11.524	up
L-Phenylalanyl-L-phenylalanine	Amino acid and its derivatives	Small peptides	C18H20N2O3	444000	438000	418000	1530000	1600000	1600000	1.1104	3.63846	up
L-Valyl-L-phenylalanine	Amino acid and its derivatives	Small peptides	C14H20N2O3	1590000	1610000	1610000	4180000	4350000	4340000	1.11065	2.67568	up
Glutathione	Amino acid and its derivatives	Small peptides	C20H32N6O12S2	4470000	5050000	4510000	36800000	36500000	33000000	1.10963	7.57662	up
L-Phenylalanyl-L-asparagine	Amino acid and its derivatives	Small peptides	C13H17N3O4	154000	150000	142000	568000	543000	569000	1.11015	3.76682	up
L-Phenylalanyl-L-methionine	Amino acid and its derivatives	Small peptides	C14H20N2O3S	1350000	1290000	1320000	7750000	7910000	7950000	1.11092	5.96212	up
Glutamyl-methionine	Amino acid and its derivatives	Small peptides	C10H18N2O5S	2260000	2080000	2050000	12600000	11800000	13000000	1.1099	5.8529	up
L-Methionyl-L-glutamic acid	Amino acid and its derivatives	Small peptides	C10H18N2O5S	643000	581000	623000	3620000	3600000	3750000	1.11033	5.93936	up
Phenylalanyl-valine	Amino acid and its derivatives	Small peptides	C14H20N2O3	3050000	3000000	2990000	6260000	6250000	6230000	1.11094	2.07301	up
Tyrosyl-threonine-OH	Amino acid and its derivatives	Small peptides	C19H20N2O8	89700	126000	98900	929000	1010000	1030000	1.10627	9.43738	up
Phenylalanyl-leucine	Amino acid and its derivatives	Small peptides	C15H22N2O3	395000	444000	441000	1110000	1150000	1130000	1.10744	2.64844	up
Phenylalanyl-glutamic acid	Amino acid and its derivatives	Small peptides	C14H18N2O5	4290000	4530000	4060000	11300000	10300000	9990000	1.10474	2.45264	up
Glutamyl-valine	Amino acid and its derivatives	Small peptides	C10H18N2O5	5810000	5780000	5240000	41000000	40900000	40300000	1.11051	7.26084	up
L-α-Glutamyl-L-aspartic acid	Amino acid and its derivatives	Small peptides	C9H14N2O7	40300	46300	16900	192000	185000	227000	1.05002	5.83575	up
Adenosine 5'-monophosphate	Nucleotide and its derivatives	Nucleotide and its derivatives	C10H14N5O7P	341000	200000	193000	897000	837000	1010000	1.06902	3.73842	up
Cytidine-5-monophosphate	Nucleotide and its derivatives	Nucleotide and its derivatives	C9H14N3O8P	1100000	1420000	1500000	3140000	3150000	2180000	1.02436	2.10697	up
Guanosine monophosphate	Nucleotide and its derivatives	Nucleotide and its derivatives	C10H14N5O8P	9	9	9	278000	221000	301000	1.11091	29629.6	up
Uridine 5’-diphosphate	Nucleotide and its derivatives	Nucleotide and its derivatives	C9H14N2O12P2	40300	27900	28300	115000	200000	109000	1.06024	4.39378	up
Uridine 5-monophosphate	Nucleotide and its derivatives	Nucleotide and its derivatives	C9H13N2O9P	9	9	9	1070000	1140000	1300000	1.11104	130000	up
8-Hydroxy-2-deoxyguanosine	Nucleotide and its derivatives	Nucleotide and its derivatives	C10H13N5O5	9	9	9	137000	174000	136000	1.11093	16555.6	up
ADP-ribose	Nucleotide and its derivatives	Nucleotide and its derivatives	C15H23N5O14P2	28500	51500	39700	302000	249000	623000	1.06607	9.80785	up
Deoxyguanosine 5'-monophosphate	Nucleotide and its derivatives	Nucleotide and its derivatives	C10H14N5O7P	341000	200000	193000	897000	837000	1010000	1.06902	3.73842	up
Cyclic ADP ribose	Nucleotide and its derivatives	Nucleotide and its derivatives	C15H21N5O13P2	79100	68600	62500	492000	294000	445000	1.09041	5.85633	up
2'-Deoxyinosine	Nucleotide and its derivatives	Nucleotide and its derivatives	C10H12N4O4	425000	362000	320000	1430000	1460000	1500000	1.10332	3.96567	up
Adenosine 5'-diphosphate	Nucleotide and its derivatives	Nucleotide and its derivatives	C10H15N5O10P2	695000	627000	784000	2740000	2800000	3110000	1.10465	4.10731	up
Nicotinic acid adenine dinucleotide	Nucleotide and its derivatives	Nucleotide and its derivatives	C21H27N7O14P2	267000	243000	363000	1870000	2050000	1910000	1.10156	6.67812	up
Β-Nicotinamide mononucleotide	Nucleotide and its derivatives	Nucleotide and its derivatives	C11H15N2O8P	79100	104000	107000	762000	1080000	786000	1.10114	9.05895	up
5'-Deoxy-5'-(methylthio) adenosine	Nucleotide and its derivatives	Nucleotide and its derivatives	C11H15N5O3S	7310000	7610000	7240000	152000000	158000000	158000000	1.11101	21.1191	up
5-Amino-1-[3,4-dihydroxy-5-(hydroxymethyl)oxolan-2-yl]imidazole-4-carboxamide	Nucleotide and its derivatives	Nucleotide and its derivatives	C9H14N4O5	266000	229000	286000	1460000	1510000	1430000	1.10762	5.6338	up
Cytidine 5'-diphosphocholine	Nucleotide and its derivatives	Nucleotide and its derivatives	C14H26N4O11P2	193000	131000	176000	1350000	1200000	1900000	1.09606	8.9	up
2'-O-Methyladenosine	Nucleotide and its derivatives	Nucleotide and its derivatives	C11H15N5O4	6280000	5580000	5650000	18700000	17800000	18200000	1.10841	3.12393	up
5'-Deoxy-5'-fluoroadenosine	Nucleotide and its derivatives	Nucleotide and its derivatives	C10H12FN5O3	6870000	6850000	6480000	49800000	44200000	44000000	1.10993	6.83168	up
5'-Dehydroadenosine	Nucleotide and its derivatives	Nucleotide and its derivatives	C10H11N5O4	9	9	9	785000	595000	366000	1.11018	64666.7	up
3'-Deoxyadenosine	Nucleotide and its derivatives	Nucleotide and its derivatives	C10H13N5O3	2940000	2870000	2570000	10800000	11000000	11800000	1.10841	4.00955	up
Ribulose-5-phosphate	Carbohydrate and its derivatives	Phosphate sugars	C5H11O8P	1200000	1190000	1080000	3140000	2970000	2900000	1.10713	2.59654	up
D-Xylulose 5-phosphate	Carbohydrate and its derivatives	Phosphate sugars	C5H11O8P	1200000	1190000	1080000	3140000	2970000	2900000	1.10713	2.59654	up
Dulcitol	Carbohydrate and its derivatives	Sugar alcohols	C6H14O6	43800000	42100000	41700000	134000000	129000000	135000000	1.1104	3.11912	up
1,5-Anhydro-D-glucitol	Carbohydrate and its derivatives	Sugar alcohols	C6H12O5	1330000	1210000	1290000	3580000	3570000	3420000	1.10892	2.75979	up
Dl-Threitol	Carbohydrate and its derivatives	Sugar alcohols	C4H10O4	87100	105000	96200	260000	266000	276000	1.10436	2.78182	up
D-Sorbitol	Carbohydrate and its derivatives	Sugar alcohols	C6H14O6	46700000	54500000	50200000	136000000	136000000	138000000	1.10664	2.70806	up
D-Mannitol	Carbohydrate and its derivatives	Sugar alcohols	C6H14O6	43800000	42100000	41700000	134000000	129000000	135000000	1.1104	3.11912	up
Mucic acid	Carbohydrate and its derivatives	Sugar acids	C6H10O8	270000	222000	220000	698000	732000	752000	1.10262	3.06461	up
2-Aminoethanesulfinic acid	Organic acid and its derivatives	Sulfonic acids	C2H7NO2S	9560	7080	9460	24600	22900	24800	1.08979	2.77011	up
Carbamoyl phosphate	Organic acid and its derivatives	Phosphoric acids	CH4NO5P	4330000	4680000	4820000	29000000	29500000	29900000	1.11033	6.3919	up
5-O-(1-Carboxyvinyl) -3-phosphate	Organic acid and its derivatives	Phosphoric acids	C10H13O10P	2940000	2860000	3380000	6690000	6340000	7150000	1.09723	2.19826	up
HEPC	Organic acid and its derivatives	Phosphoric acids	C23H48NO5PS	395000	417000	395000	942000	928000	898000	1.10945	2.29329	up
Succinic acid	Organic acid and its derivatives	Organic acid and its derivatives	C4H6O4	17300000	17900000	16700000	72200000	81700000	82100000	1.10903	4.54721	up
2-Methylsuccinic acid	Organic acid and its derivatives	Organic acid and its derivatives	C5H8O4	2600000	2620000	2600000	7350000	7730000	7740000	1.11051	2.91816	up
3,4,5-Trimethoxycinnamic acid	Organic acid and its derivatives	Organic acid and its derivatives	C12H14O5	5240	6020	4870	150000	154000	156000	1.11036	28.5183	up
3-Methylcrotonyl glycine	Organic acid and its derivatives	Organic acid and its derivatives	C7H11NO3	9	9	9	6670	11100	11500	1.10966	1084.07	up
Glutaric acid	Organic acid and its derivatives	Organic acid and its derivatives	C5H8O4	2600000	2620000	2600000	7350000	7730000	7740000	1.11051	2.91816	up
Ethylmalonate	Organic acid and its derivatives	Organic acid and its derivatives	C5H8O4	2600000	2620000	2600000	7350000	7730000	7740000	1.11051	2.91816	up
Aminomalonic acid	Organic acid and its derivatives	Organic acid and its derivatives	C3H5NO4	647000	609000	661000	2570000	2840000	2910000	1.10892	4.34011	up
4-Methylvaleric acid	Organic acid and its derivatives	Organic acid and its derivatives	C6H12O2	4230	3860	3930	17600	17800	16600	1.10981	4.32612	up
Fumaric acid	Organic acid and its derivatives	Organic acid and its derivatives	C4H4O4	463000	435000	417000	857000	863000	990000	1.09811	2.06084	up
D-Malic acid	Organic acid and its derivatives	Organic acid and its derivatives	C4H6O5	8380000	5900000	7620000	54400000	54500000	59900000	1.10475	7.70776	up
Oxaloacetic acid	Organic acid and its derivatives	Organic acid and its derivatives	C4H4O5	834000	805000	801000	1910000	1800000	1830000	1.10957	2.27049	up
2,4-Hexadienoic acid	Organic acid and its derivatives	Organic acid and its derivatives	C6H8O2	1050000	921000	1270000	5090000	5630000	5410000	1.10278	4.97686	up
2-Amino-4-oxovaleric acid	Organic acid and its derivatives	Organic acid and its derivatives	C5H9NO3	1410000	1420000	1260000	2810000	3210000	3040000	1.1009	2.21516	up
4-Acetamidobutyric acid	Organic acid and its derivatives	Organic acid and its derivatives	C6H11NO3	2660000	2150000	2480000	13100000	14600000	15000000	1.10707	5.85734	up
L-Dihydroorotic acid	Organic acid and its derivatives	Organic acid and its derivatives	C5H6N2O4	15100000	15200000	14100000	31200000	29400000	28800000	1.10605	2.01351	up
Maleic acid	Organic acid and its derivatives	Organic acid and its derivatives	C4H4O4	20300000	19700000	19300000	49400000	52000000	49500000	1.10987	2.54469	up
5-Aminolevulinate	Organic acid and its derivatives	Organic acid and its derivatives	C5H9NO3	1750000	1980000	2290000	4590000	6580000	4630000	1.06488	2.62458	up
N1-Acetylspermine	Organic acid and its derivatives	Organic acid and its derivatives	C12H28N4O	236000	205000	214000	2170000	2310000	2210000	1.11024	10.2137	up
Isonicotinic acid	Organic acid and its derivatives	Organic acid and its derivatives	C6H5NO2	2230000	2000000	2350000	4860000	4440000	4660000	1.09959	2.12158	up
Folic acid	Organic acid and its derivatives	Organic acid and its derivatives	C20H23N7O7	160000	183000	183000	687000	715000	642000	1.10743	3.88593	up
(S)-3-Methyl-2-oxopentanoic acid	Organic acid and its derivatives	Organic acid and its derivatives	C6H10O3	2550000	2510000	2530000	22500000	22200000	22300000	1.11107	8.8274	up
NeuNGc	Organic acid and its derivatives	Organic acid and its derivatives	C11H19NO10	9	9	9	349000	276000	322000	1.111	35074.1	up
L-Ascorbate	Coenzyme and vitamins	Coenzyme and vitamins	C6H8O6	3130000	3070000	3330000	6900000	6600000	9060000	1.08045	2.36726	up
4-Hydroxyretinoic acid	Coenzyme and vitamins	Coenzyme and vitamins	C20H28O3	74100	85300	77200	229000	251000	211000	1.10296	2.92054	up
Thiamine	Coenzyme and vitamins	Coenzyme and vitamins	C12H17N4OS+	6750000	6470000	6860000	13900000	13500000	13600000	1.10936	2.04183	up
Propylparaben	Others	Benzene and substituted derivatives	C10H12O3	353000	348000	340000	692000	748000	726000	1.10851	2.08069	up
2-Hydroxy hippuric acid	Others	Benzene and substituted derivatives	C9H9NO4	9	9	9	10700	10900	10900	1.11109	1203.7	up
3-(4-Hydroxyphenyl)-propionic acid	Others	Benzene and substituted derivatives	C9H10O3	9	9	9	61600	54900	62500	1.11104	6629.63	up
2-(Formylamino) benzoic acid	Others	Benzene and substituted derivatives	C8H7NO3	253000	260000	247000	3820000	4080000	4060000	1.11091	15.7368	up
P-Aminobenzoate	Others	Benzene and substituted derivatives	C7H7NO2	857000	902000	888000	2030000	2100000	2080000	1.11006	2.34605	up
2-Phenylacetamide	Others	Benzene and substituted derivatives	C8H9NO	960000	967000	984000	13900000	15100000	14800000	1.11087	15.0464	up
4-Methoxybenzaldehyde	Others	Benzene and substituted derivatives	C8H8O2	10800	4930	7580	30100	30000	30300	1.05733	3.87816	up
1-Naphthylamine	Others	Benzene and substituted derivatives	C10H9N	13300	12500	11300	25100	25900	27100	1.1005	2.10512	up
Hydroxyphenylethylamine	Others	Benzene and substituted derivatives	C8H11NO	787000	803000	841000	1650000	1880000	1810000	1.10423	2.19663	up
Benzaldehyde	Others	Benzene and substituted derivatives	C7H6O	19000000	19700000	19200000	38100000	41400000	41300000	1.10756	2.08636	up
4-Vinylguaiacol	Others	Benzene and substituted derivatives	C9H10O2	87600	83100	84500	202000	238000	167000	1.07993	2.37853	up
Vanylglycol	Others	Benzene and substituted derivatives	C9H12O4	11500000	10600000	11300000	22400000	24000000	24700000	1.1054	2.12874	up
p-Tolualdehyde	Others	Benzene and substituted derivatives	C8H8O	179000	157000	165000	342000	399000	508000	1.0729	2.49301	up
Putrescine	Others	Alcohol and amines	C4H12N2	33700000	31500000	32400000	78400000	81100000	82400000	1.10948	2.47848	up
Spermidine	Others	Alcohol and amines	C7H19N3	2600000	2670000	2680000	10100000	10200000	9760000	1.11073	3.78113	up
(2S,3S)-Butane-2,3-diol	Others	Alcohol and amines	C4H10O2	1200000	1260000	1310000	2760000	2960000	3160000	1.10445	2.35544	up
1-(2-Acetamido-2-deoxy-alpha-D-glucopyranosyl)-1D-myo-inositol	Others	Alcohol and amines	C14H25NO11	9	9	9	43900	46100	43800	1.11108	4955.56	up
3-Ketosphingosine	Others	Alcohol and amines	C18H35NO2	9	9	9	49200	50600	47500	1.11108	5455.56	up
Pyridoxal 5'-phosphate	Others	Heterocyclic compounds	C8H10NO6P	88300	102000	110000	315000	405000	394000	1.09755	3.70962	up
Indole-3-carboxylic acid	Others	Heterocyclic compounds	C9H7NO2	9	9	9	21300	22200	21600	1.11108	2411.11	up
10-Formyl-Thf	Others	Heterocyclic compounds	C20H23N7O7	160000	183000	183000	687000	715000	642000	1.10743	3.88593	up
2-Pyrrolidinone	Others	Heterocyclic compounds	C4H7NO	10500000	11200000	10400000	23000000	19900000	23000000	1.09903	2.05296	up
Pyrrolidine	Others	Heterocyclic compounds	C4H9N	3700000	4110000	4140000	9520000	9790000	9690000	1.10712	2.42678	up
D-Lysopine	Others	Heterocyclic compounds	C9H18N2O4	33800	39000	39200	120000	97100	96400	1.0955	2.79911	up
2,3-Pentanedione	Others	Aldehyde, ketones, and esters	C5H8O2	35300	30600	29800	63000	70600	74800	1.09225	2.17764	up
Sn-Glycero-3-phosphocholine	Others	Tryptamines, cholines, and pigments	C8H20NO6P	3420000	2600000	3120000	8710000	9010000	12000000	1.08489	3.25164	up
Biliverdin	Others	Tryptamines, cholines, and pigments	C33H34N4O6	153000	160000	155000	495000	499000	506000	1.11074	3.20513	up
20,26-Dihydroxyecdysone	Others	Hormones and hormone related compounds	C27H44O8	4990000	5320000	5080000	11600000	12200000	12000000	1.10929	2.32619	up
Butenoyl PAF	Others	Others	C28H56NO7P	634000	534000	531000	1470000	1400000	1320000	1.0996	2.46616	up

## Sheet: Table S4
Table S4. Differential metabolites detected between CCs and NCs.
Compounds	Classes	Subclasses	Formula	NC1	NC2	NC3	CC1	CC2	CC3	VIP	Fold_Change	Type
Lysope 18:1	Lipids	Glycerophospholipids	C23H46NO7P	8850000	8790000	9250000	50700000	50500000	52700000	1.12112	5.72332	up
Lysope 16:0	Lipids	Glycerophospholipids	C21H44NO7P	41900000	41100000	43500000	109000000	103000000	104000000	1.11989	2.49802	up
Lysope 14:0	Lipids	Glycerophospholipids	C19H40NO7P	22000	19900	20600	219000	219000	217000	1.12109	10.48	up
PysoPE 20:2 (2n isomer1)	Lipids	Glycerophospholipids	C25H48NO7P	4030000	4260000	4030000	12000000	11200000	11800000	1.11988	2.84091	up
PysoPE 20:2	Lipids	Glycerophospholipids	C25H48NO7P	4030000	4260000	4030000	12000000	11200000	11800000	1.11988	2.84091	up
PysoPE 20:4 (2n isomer1)	Lipids	Glycerophospholipids	C25H44NO7P	68200	80400	79900	19900	15300	17800	1.1124	0.231947	down
PysoPE 20:5 (2n isomer1)	Lipids	Glycerophospholipids	C25H42NO7P	40800	45900	47100	13600	11400	12900	1.11486	0.283259	down
PysoPE 20:5	Lipids	Glycerophospholipids	C25H42NO7P	40800	45900	47100	13600	11400	12900	1.11486	0.283259	down
PysoPE 18:2	Lipids	Glycerophospholipids	C23H44NO7P	52700000	56000000	55000000	321000000	320000000	318000000	1.12121	5.85828	up
PysoPE 18:3 (2n isomer)	Lipids	Glycerophospholipids	C23H42NO7P	2030000	2200000	2180000	6500000	6540000	6490000	1.12027	3.0468	up
PysoPE 18:3	Lipids	Glycerophospholipids	C23H42NO7P	2030000	2210000	2180000	6500000	6580000	6650000	1.12014	3.07321	up
PysoPE 16:0 (2n isomer)	Lipids	Glycerophospholipids	C21H44NO7P	41900000	41100000	43500000	109000000	103000000	104000000	1.11989	2.49802	up
PysoPE 16:1	Lipids	Glycerophospholipids	C21H42NO7P	3000000	3090000	3050000	16700000	16900000	17000000	1.12137	5.53611	up
Lysopc 16:0	Lipids	Glycerophospholipids	C24H50NO7P	29900000	31900000	30900000	8080000	8190000	8490000	1.12071	0.267098	down
Lysopc 18:0	Lipids	Glycerophospholipids	C26H54NO7P	52500000	53600000	58900000	5420000	5350000	5210000	1.12088	0.0968485	down
Lysopc 20:1	Lipids	Glycerophospholipids	C28H56NO7P	1350000	1670000	1430000	277000	301000	286000	1.11759	0.194157	down
Lysopc 20:2	Lipids	Glycerophospholipids	C28H54NO7P	2090000	2160000	2210000	221000	259000	280000	1.11897	0.117647	down
Lysopc 17:0	Lipids	Glycerophospholipids	C25H52NO7P	4040000	4300000	4610000	315000	448000	436000	1.11592	0.0925869	down
Lysopc 18:3	Lipids	Glycerophospholipids	C26H48NO7P	2100000	2390000	2180000	693000	536000	763000	1.10279	0.298651	down
PAF C-16	Lipids	Glycerophospholipids	C26H54NO7P	52500000	53600000	58900000	5420000	5350000	5210000	1.12088	0.0968485	down
LysoPE (16:1(9Z)/0:0)	Lipids	Glycerophospholipids	C21H42NO7P	75600	86900	77000	444000	495000	474000	1.11938	5.89979	up
1,2-Dioctanoyl PC	Lipids	Glycerophospholipids	C24H48NO8P	9	9	9	37500	56200	52000	1.12097	5396.3	up
PE (18:1(9Z)/0:0)	Lipids	Glycerophospholipids	C23H46NO7P	5570000	5700000	4990000	34800000	30800000	35700000	1.11897	6.23001	up
2-O-Methyl PAF C-16	Lipids	Glycerophospholipids	C25H54NO6P	58900000	57100000	54900000	14400000	15700000	15700000	1.11985	0.267993	down
LysoPC 20:1 (2n isomer)	Lipids	Glycerophospholipids	C28H57NO7P	1770000	1520000	1550000	243000	238000	291000	1.11722	0.159504	down
LysoPC 20:2 (2n isomer2)	Lipids	Glycerophospholipids	C28H55NO7P	2660000	2760000	2750000	311000	334000	299000	1.12089	0.115545	down
LysoPC 20:2 (2n isomer1)	Lipids	Glycerophospholipids	C28H55NO7P	2660000	2760000	2750000	311000	334000	299000	1.12089	0.115545	down
LysoPC 20:3 (2n isomer)	Lipids	Glycerophospholipids	C28H53NO7P	190000	200000	233000	26000	21900	25400	1.11818	0.117657	down
LysoPC 20:3	Lipids	Glycerophospholipids	C28H53NO7P	190000	200000	233000	26000	21900	25400	1.11818	0.117657	down
LysoPC 20:4 (2n isomer)	Lipids	Glycerophospholipids	C28H51NO7P	312000	320000	336000	59200	71000	64800	1.11868	0.201446	down
LysoPC 20:4	Lipids	Glycerophospholipids	C28H51NO7P	312000	320000	336000	59200	71000	64800	1.11868	0.201446	down
LysoPC 20:5	Lipids	Glycerophospholipids	C28H49NO7P	55700	63400	65200	27900	28900	27900	1.11228	0.459577	down
LysoPC 20:5 (2n isomer)	Lipids	Glycerophospholipids	C28H49NO7P	51500	60600	75200	20800	23700	25000	1.08814	0.371062	down
LysoPC 18:0 (2n isomer)	Lipids	Glycerophospholipids	C26H55NO7P	65700000	67500000	63400000	6580000	6470000	7060000	1.12098	0.102289	down
LysoPC 18:3 (2n isomer2)	Lipids	Glycerophospholipids	C26H49NO7P	4750000	4540000	5150000	2180000	2280000	2230000	1.11572	0.463296	down
LysoPC 16:0 (2n isomer)	Lipids	Glycerophospholipids	C24H51NO7P	302000000	308000000	310000000	79200000	81900000	79500000	1.12124	0.261522	down
Lyso-PAF C-16	Lipids	Glycerophospholipids	C24H52NO6P	1290000	1740000	1440000	7940000	10200000	8550000	1.11231	5.97092	up
LysoPE (15:0/0:0)	Lipids	Glycerophospholipids	C20H42NO7P	1070000	1130000	1040000	12000000	10100000	10100000	1.11981	9.93827	up
PE (17:1(9Z)/0:0)	Lipids	Glycerophospholipids	C22H44NO7P	43000	35500	40400	270000	231000	290000	1.11669	6.65265	up
PG (18:1(9Z)/0:0)	Lipids	Glycerophospholipids	C24H47O9P	1430000	1590000	1580000	139000	123000	150000	1.11969	0.0895652	down
Glycine linoleate	Lipids	Glycerolipids	C20H35NO3	21200000	22800000	22700000	8570000	8920000	8920000	1.11954	0.395952	down
MG (18:2(9Z,12Z)/0:0/0:0) [rac]	Lipids	Glycerolipids	C21H38O4	356000	345000	369000	2470000	2870000	3260000	1.11792	8.03738	up
Glycidyl oleate	Lipids	Glycerolipids	C21H38O3	390000	280000	237000	9	9	9	1.121	2.97685e-05	down
2-Palmitoyl-rac-glycerol	Lipids	Glycerolipids	C19H38O4	1150000	1320000	1350000	2700000	2640000	2530000	1.10936	2.06021	up
Sphinganine 1-phosphate	Lipids	Sphingolipids	C18H40NO5P	7980	8170	6700	34500	35000	35000	1.11767	4.5733	up
9-HpODE	Lipids	Oxidized lipids	C18H32O4	103000	103000	108000	26700	26600	28600	1.12044	0.260828	down
13-HOTrE	Lipids	Oxidized lipids	C18H30O3	6570000	6960000	6780000	1230000	1250000	1220000	1.12119	0.182176	down
DHA	Lipids	Oxidized lipids	C22H32O2	28600	35900	27200	90900	87500	80100	1.10394	2.81897	up
9-HOTrE	Lipids	Oxidized lipids	C18H30O3	7620000	7830000	7930000	2110000	2120000	2120000	1.12126	0.2716	down
(±)12-HEPE	Lipids	Oxidized lipids	C20H30O3	29400	35600	31600	9	9	9	1.12134	0.000279503	down
(±)12-HETE	Lipids	Oxidized lipids	C20H32O3	81900	88900	85500	6180	5320	5660	1.12068	0.0669528	down
(±)15-HEPE	Lipids	Oxidized lipids	C20H30O3	29400	35600	31600	9	9	9	1.12134	0.000279503	down
(±)18-HEPE	Lipids	Oxidized lipids	C20H30O3	29400	35600	31600	9	9	9	1.12134	0.000279503	down
(±)5-HEPE	Lipids	Oxidized lipids	C20H30O3	25500	22300	23800	2050	1730	1850	1.12007	0.0786313	down
11,12-EET	Lipids	Oxidized lipids	C20H32O3	161000	158000	152000	11800	13600	11800	1.12059	0.0789809	down
15-oxoETE	Lipids	Oxidized lipids	C20H30O3	10200	10600	9930	9	9	9	1.12143	0.00087862	down
9(S)-HpOTrE	Lipids	Oxidized lipids	C18H30O4	607000	639000	576000	230000	228000	214000	1.11827	0.368825	down
9(S)-HODE	Lipids	Oxidized lipids	C18H32O3	68500	67700	56900	28200	24800	25000	1.10709	0.403936	down
Dodecanedioic aicd	Lipids	Fatty acyls	C12H22O4	36200	34600	35400	15400	17600	18100	1.11058	0.481168	down
Dodecanoic acid (C12:0)	Lipids	Fatty acyls	C12H24O2	1310000	1360000	1330000	2940000	3040000	2920000	1.12048	2.225	up
Ricinoleic acid	Lipids	Fatty acyls	C18H34O3	1430000	1400000	1440000	624000	587000	600000	1.12024	0.424122	down
Myristic acid	Lipids	Fatty acyls	C14H28O2	8560	9830	9430	22300	21400	20500	1.11426	2.30769	up
9,12-Octadecadienoic acid	Lipids	Fatty acyls	C18H28O2	526000	540000	529000	4660000	4580000	4630000	1.12141	8.69592	up
Cis-9,10-Epoxystearic acid	Lipids	Fatty acyls	C18H34O3	1460000	1510000	1490000	177000	188000	190000	1.12115	0.124439	down
15-Deoxy-δ-12,14-PGJ2	Lipids	Fatty acyls	C20H28O3	760000	816000	768000	191000	229000	220000	1.11683	0.273038	down
Stearidonic acid	Lipids	Fatty acyls	C18H28O2	9	9	9	1580000	1520000	1570000	1.12144	172963	up
(±)-Myristylcarnitine	Lipids	Fatty acyls	C21H41NO4	30200	27800	34500	9	9	9	1.12131	0.000291892	down
Hexanoylcarnitine	Lipids	Fatty acyls	C13H25NO4	43300	66900	49800	18800	12500	13000	1.07864	0.276875	down
Carnitine C22:2	Lipids	Fatty acyls	C29H53NO4	153000	156000	152000	895000	882000	922000	1.12129	5.85466	up
Carnitine C18:3-OH	Lipids	Fatty acyls	C25H43NO5	13500	9270	9300	5650	3870	4170	1.04083	0.426879	down
Carnitine C14:0	Lipids	Fatty acyls	C21H41NO4	92400	85400	97100	9	9	9	1.12141	9.82175e-05	down
Carnitine C13:0	Lipids	Fatty acyls	C20H39NO4	212000	190000	201000	6780	8750	9720	1.11871	0.041874	down
Carnitine C6:DC	Lipids	Fatty acyls	C13H23NO6	12100	21700	21800	190000	214000	178000	1.1055	10.4676	up
Carnitine C5:DC	Lipids	Fatty acyls	C12H21NO6	9	9	9	451000	607000	514000	1.1213	58222.2	up
Carnitine C7:1	Lipids	Fatty acyls	C14H25NO4	80200	83900	77800	265000	262000	258000	1.12058	3.24514	up
Carnitine ph-C1	Lipids	Fatty acyls	C14H19NO4	9	9	9	88100	89600	78800	1.1214	9500	up
Carnitine C4:DC	Lipids	Fatty acyls	C11H19NO6	329000	368000	250000	60400	63900	66100	1.10934	0.201056	down
Carnitine C6:0 Isomer 2	Lipids	Fatty acyls	C13H25NO4	43300	66900	49800	18800	12500	13000	1.07864	0.276875	down
Carnitine C6:0 Isomer 1	Lipids	Fatty acyls	C13H25NO4	44300	51800	58200	16700	20000	14800	1.09656	0.333765	down
Carnitine C6:0	Lipids	Fatty acyls	C13H25NO4	43300	66900	49800	18800	12500	13000	1.07864	0.276875	down
Octapentaenoic acid	Lipids	Fatty acyls	C18H26O2	9	9	9	234000	244000	245000	1.12144	26777.8	up
Carnitine C15 Isomer1	Lipids	Fatty acyls	C22H43NO4	755000	751000	759000	56100	61900	53300	1.12081	0.0756291	down
Carnitine C16:2-OH Isomer 1	Lipids	Fatty acyls	C23H41NO5	43100	38100	39600	6030	9380	8270	1.1064	0.196026	down
Carnitine C20:1 Isomer 1	Lipids	Fatty acyls	C27H51NO4	25800	29400	32200	9	9	9	1.1213	0.000308924	down
12-Oxo-9(Z)-dodecenoic acid	Lipids	Fatty acyls	C12H20O3	368000	349000	360000	124000	122000	108000	1.11763	0.328691	down
Myristoleic acid	Lipids	Fatty acyls	C14H26O2	3730000	3860000	3820000	11100000	11200000	11400000	1.12114	2.95355	up
9,10-Dihydroxystearate	Lipids	Fatty acyls	C18H36O4	214000	216000	215000	500000	532000	505000	1.1203	2.38295	up
12(S)-Hydroxy-16-heptadecynoic acid	Lipids	Fatty acyls	C17H30O3	2140000	2350000	2280000	672000	664000	600000	1.11853	0.285968	down
15-OxoEDE	Lipids	Fatty acyls	C20H34O3	8900000	9890000	9600000	3150000	3190000	3670000	1.11452	0.352589	down
15(R)-HEDE	Lipids	Fatty acyls	C20H36O3	4870000	5350000	5300000	1500000	1310000	1380000	1.11823	0.269974	down
Palmitoyl-L-carnitine	Lipids	Fatty acyls	C23H45NO4	469000	536000	627000	263000	190000	217000	1.07898	0.410539	down
N-Palmitoylglycine	Lipids	Fatty acyls	C18H35NO3	297000	287000	284000	139000	130000	147000	1.11547	0.479263	down
L-Cystine	Amino acid and its derivatives	Amino acids	C6H12N2O4S2	97700	109000	84900	43000	34300	32400	1.09287	0.3762	down
L-Aspartate	Amino acid and its derivatives	Amino acids	C4H7NO4	15500000	15000000	15500000	34200000	36500000	35000000	1.11986	2.29783	up
L-Isoisoleucine	Amino acid and its derivatives	Amino acids	C6H13NO2	107000000	119000000	104000000	47200000	49000000	46800000	1.11544	0.433333	down
D-Homocysteine	Amino acid and its derivatives	Amino acids	C4H9NO2S	3220000	4120000	3550000	1550000	1620000	1610000	1.10401	0.438935	down
L-Ornithine	Amino acid and its derivatives	Amino acids	C5H13ClN2O2	67600000	69400000	67200000	21000000	20500000	21700000	1.12083	0.3095	down
L-Methionine	Amino acid and its derivatives	Amino acids	C5H11NO2S	3940000	5790000	3690000	1810000	2130000	2240000	1.03859	0.460507	down
L-Homophenylalanine	Amino acid and its derivatives	Amino acids	C10H13NO2	22300	29300	26000	75200	82300	81900	1.10922	3.08505	up
L-Pyroglutamic acid	Amino acid and its derivatives	Amino acid derivatives	C5H7NO3	2220000	2450000	2960000	1370000	1150000	1130000	1.07862	0.478375	down
4-Hydroxy-L-glutamic acid	Amino acid and its derivatives	Amino acid derivatives	C5H9NO5	394000	393000	342000	114000	149000	115000	1.1036	0.33481	down
L-Cystathionine	Amino acid and its derivatives	Amino acid derivatives	C7H14N2O4S	4680000	5580000	4600000	1880000	2090000	1630000	1.10094	0.376851	down
N6-Acetyl-L-lysine	Amino acid and its derivatives	Amino acid derivatives	C8H16N2O3	1290000	1210000	1260000	628000	511000	411000	1.08134	0.412234	down
N-Acetyl-L-leucine	Amino acid and its derivatives	Amino acid derivatives	C8H15NO3	39600000	40400000	40700000	3100000	3430000	3180000	1.12111	0.0804474	down
N-Acetyl-L-tyrosine	Amino acid and its derivatives	Amino acid derivatives	C11H13NO4	8340000	8950000	8560000	1080000	1120000	1100000	1.12116	0.12766	down
N-Isovaleroylglycine	Amino acid and its derivatives	Amino acid derivatives	C7H13NO3	161000	153000	147000	24800	26400	27600	1.12026	0.170933	down
N-Propionylglycine	Amino acid and its derivatives	Amino acid derivatives	C5H9NO3	2710000	2940000	2790000	1190000	1160000	1150000	1.11949	0.414692	down
S-Sulfo-L-cysteine	Amino acid and its derivatives	Amino acid derivatives	C3H7NO5S2	40600000	41200000	45200000	84100	70300	63400	1.12101	0.00171496	down
Trans-4-hydroxy-L-proline	Amino acid and its derivatives	Amino acid derivatives	C5H9NO3	2710000	2940000	2790000	1190000	1160000	1150000	1.11949	0.414692	down
N-Acetylphenylalanine	Amino acid and its derivatives	Amino acid derivatives	C11H13NO3	204000	213000	194000	508000	507000	526000	1.11919	2.52209	up
Homogentisic acid	Amino acid and its derivatives	Amino acid derivatives	C8H8O4	370000	422000	361000	716000	787000	898000	1.09456	2.08239	up
Kinurenine	Amino acid and its derivatives	Amino acid derivatives	C10H12N2O3	42800	51200	45800	17900	22600	14700	1.07824	0.39485	down
Kynurenic acid	Amino acid and its derivatives	Amino acid derivatives	C10H7NO3	340000	359000	337000	767000	800000	774000	1.11957	2.25965	up
N-Acetylglycine	Amino acid and its derivatives	Amino acid derivatives	C4H7NO3	126000	123000	162000	12400	15200	20800	1.10704	0.117762	down
N-Acetylthreonine	Amino acid and its derivatives	Amino acid derivatives	C6H11NO4	614000	555000	710000	253000	209000	199000	1.10054	0.351783	down
Acetyl tryptophan	Amino acid and its derivatives	Amino acid derivatives	C13H14N2O3	751000	573000	463000	11100	6730	15500	1.11066	0.0186514	down
N-Lactoyl-phenylalanine	Amino acid and its derivatives	Amino acid derivatives	C12H15NO4	2020000	2080000	2090000	6020000	6210000	6090000	1.12107	2.95961	up
N-Acetyl-L-alanine	Amino acid and its derivatives	Amino acid derivatives	C5H9NO3	4440000	5090000	4960000	1760000	1890000	1840000	1.11627	0.378882	down
N-Acetylvaline	Amino acid and its derivatives	Amino acid derivatives	C7H13NO3	2780000	2910000	2820000	214000	267000	234000	1.1199	0.0840188	down
N-Acetyl-beta-alanine	Amino acid and its derivatives	Amino acid derivatives	C5H9NO3	2810000	3210000	3040000	990000	1050000	1130000	1.11547	0.34989	down
N-Acetyl-L-glutamic acid	Amino acid and its derivatives	Amino acid derivatives	C7H11NO5	14900000	11100000	13100000	1940000	2180000	1380000	1.10677	0.140665	down
Phenylacetyl-L-glutamine	Amino acid and its derivatives	Amino acid derivatives	C13H16N2O4	645000	714000	689000	56600	45300	50200	1.11976	0.0742676	down
S-(5-Adenosyl)-L-homocysteine	Amino acid and its derivatives	Amino acid derivatives	C14H20N6O5S	14200000	14600000	16000000	4890000	4770000	5270000	1.11737	0.333259	down
γ-Aminobutyric acid	Amino acid and its derivatives	Amino acid derivatives	C4H9NO2	2460000	2810000	2690000	6150000	7340000	7620000	1.1077	2.65201	up
L-Tyrosine methyl ester	Amino acid and its derivatives	Amino acid derivatives	C10H13NO3	10100000	9620000	10100000	21300000	20800000	19900000	1.11868	2.07914	up
(2S, 3S) -3-Methylphenylalanine	Amino acid and its derivatives	Amino acid derivatives	C10H13NO2	901000	955000	976000	348000	318000	308000	1.11771	0.343927	down
Mycosporine-serinol	Amino acid and its derivatives	Amino acid derivatives	C11H19NO6	225000	247000	210000	90900	141000	78100	1.02373	0.454545	down
5-Methoxytryptophan	Amino acid and its derivatives	Amino acid derivatives	C11H13NO2	14000	12600	16500	9	9	9	1.1212	0.00062645	down
N5-Phenyl-L-glutamine	Amino acid and its derivatives	Amino acid derivatives	C11H14N2O3	1840000	1860000	1810000	576000	707000	678000	1.11329	0.355898	down
S-(Hercyn-2-yl)-L-cysteine S-oxide	Amino acid and its derivatives	Amino acid derivatives	C12H21N4O5S	550000	637000	638000	47700	95500	87600	1.09706	0.126466	down
4-Phosphopantothenoylcysteine	Amino acid and its derivatives	Amino acid derivatives	C12H23N2O9PS	3240000	4370000	4370000	1580000	1530000	1660000	1.0941	0.398164	down
5-Phosphonooxy-L-lysine	Amino acid and its derivatives	Amino acid derivatives	C6H15N2O6P	952000	668000	760000	439000	338000	372000	1.05653	0.482773	down
N-(Phenylacetyl)-L-phenylalanine	Amino acid and its derivatives	Amino acid derivatives	C17H17NO3	2140000	2280000	2210000	146000	151000	146000	1.12131	0.0668175	down
N-Glycyl-L-leucine	Amino acid and its derivatives	Small peptides	C8H16N2O3	657000	808000	660000	253000	258000	255000	1.11138	0.360471	down
γ-Glutamyl-leucine	Amino acid and its derivatives	Small peptides	C11H20N2O5	60600000	62700000	61000000	4240000	4580000	4510000	1.12123	0.0723277	down
Glycyl-L-phenylalanine	Amino acid and its derivatives	Small peptides	C11H14N2O3	213000	215000	214000	81600	81400	75500	1.11996	0.371495	down
5-L-Glutamyl-L-alanine	Amino acid and its derivatives	Small peptides	C8H14N2O5	2890000	3250000	3190000	614000	619000	541000	1.11884	0.190139	down
Oxidized glutathione	Amino acid and its derivatives	Small peptides	C20H32N6O12S2	8540000	10900000	9320000	29700000	34900000	38500000	1.10685	3.58484	up
Glycyl-DL-phenylalanine	Amino acid and its derivatives	Small peptides	C11H14N2O3	10400000	9320000	10400000	4290000	4140000	4130000	1.11711	0.416999	down
Valyl-leucine	Amino acid and its derivatives	Small peptides	C11H22N2O3	3970000	4110000	3690000	1230000	1530000	1330000	1.11148	0.347494	down
Glutathione	Amino acid and its derivatives	Small peptides	C20H32N6O12S2	36800000	36500000	33000000	95900000	92400000	99700000	1.11764	2.70931	up
L-Leucyl-L-glycine	Amino acid and its derivatives	Small peptides	C8H16N2O3	785000	987000	985000	395000	329000	398000	1.09542	0.406964	down
Alanyl-tyrosine	Amino acid and its derivatives	Small peptides	C12H16N2O4	5520000	4840000	5230000	589000	714000	699000	1.11873	0.128416	down
L-Leucyl-L-valine	Amino acid and its derivatives	Small peptides	C11H22N2O3	1500000	1790000	1940000	892000	804000	791000	1.09304	0.475526	down
L-Phenylalanyl-L-asparagine	Amino acid and its derivatives	Small peptides	C13H17N3O4	568000	543000	569000	208000	218000	237000	1.11709	0.394643	down
L-Phenylalanyl-L-methionine	Amino acid and its derivatives	Small peptides	C14H20N2O3S	7750000	7910000	7950000	617000	630000	626000	1.12141	0.0793308	down
Glutamyl-methionine	Amino acid and its derivatives	Small peptides	C10H18N2O5S	12600000	11800000	13000000	2070000	1940000	1810000	1.11996	0.155615	down
L-Methionyl-L-glutamic acid	Amino acid and its derivatives	Small peptides	C10H18N2O5S	3620000	3600000	3750000	573000	546000	569000	1.12119	0.153874	down
Phenylalanyl-valine	Amino acid and its derivatives	Small peptides	C14H20N2O3	6260000	6250000	6230000	2960000	3090000	3230000	1.11857	0.495197	down
N-Acetyldemethylphosphinothricin tripeptide	Amino acid and its derivatives	Small peptides	C12H22N3O7P	7070000	7100000	7420000	1150000	1180000	1210000	1.12114	0.163965	down
Tyrosyl-threonine-OH	Amino acid and its derivatives	Small peptides	C19H20N2O8	929000	1010000	1030000	23600000	22700000	24500000	1.12112	23.8464	up
Threonyl-leucine	Amino acid and its derivatives	Small peptides	C10H20N2O4	2300000	2270000	2310000	914000	992000	1070000	1.11484	0.432558	down
Lysyl-isoleucine	Amino acid and its derivatives	Small peptides	C12H25N3O3	1370000	1500000	1540000	3030000	3630000	3360000	1.10828	2.27211	up
Phenylalanyl-leucine	Amino acid and its derivatives	Small peptides	C15H22N2O3	1110000	1150000	1130000	379000	400000	393000	1.12075	0.345723	down
Tyrosyl-leucine	Amino acid and its derivatives	Small peptides	C15H22N2O4	3930000	4130000	3970000	1750000	1720000	1680000	1.12029	0.428096	down
Tyrosyl-glutamic acid	Amino acid and its derivatives	Small peptides	C14H18N2O6	1720000	1760000	1740000	366000	409000	409000	1.12002	0.22682	down
Tyrosyl-phenylalanine	Amino acid and its derivatives	Small peptides	C18H20N2O4	85900	97700	95600	28500	28600	26200	1.11779	0.298352	down
Lysyl-prolyl-threonine	Amino acid and its derivatives	Small peptides	C15H28N4O5	1090000	1090000	1110000	228000	227000	210000	1.1208	0.202128	down
Glycyl-phenylalanyl-phenylalanine	Amino acid and its derivatives	Small peptides	C20H23N3O4	183000	176000	188000	84300	94900	91600	1.11433	0.495064	down
Valyl-valine	Amino acid and its derivatives	Small peptides	C10H20N2O3	2470000	2670000	2780000	1350000	1150000	1460000	1.09403	0.5	down
NH-D-Valyl(NMe)-valine-OMe	Amino acid and its derivatives	Small peptides	C12H24N2O3	1660000	1730000	1760000	663000	614000	697000	1.11739	0.383301	down
Lysyl-cysteine	Amino acid and its derivatives	Small peptides	C9H19N3O3S1	10400000	16700000	10900000	22000000	32200000	32100000	1.01306	2.27105	up
Histidyl-valine	Amino acid and its derivatives	Small peptides	C11H18N4O3	29300	65300	31900	9	9	9	1.11938	0.000213439	down
Glycyl-glycyl-glutamine	Amino acid and its derivatives	Small peptides	C9H16N4O5	14600	14000	18000	4590	7830	6890	1.04227	0.414378	down
Valyl-alanyl-serine	Amino acid and its derivatives	Small peptides	C11H21N3O5	1080000	1240000	1130000	66100	87600	78900	1.11889	0.0674203	down
Prolyl-aspartyl-serine	Amino acid and its derivatives	Small peptides	C12H19N3O7	310000	330000	333000	12300	16000	9240	1.11618	0.0385817	down
Valyl-asparaginyl-lysine	Amino acid and its derivatives	Small peptides	C15H29N5O5	11500000	12400000	12000000	292000	294000	299000	1.12136	0.0246518	down
Glutamyl-valyl-lysine	Amino acid and its derivatives	Small peptides	C16H30N4O6	179000	237000	215000	477000	483000	482000	1.10016	2.28526	up
Leucyl-phenylalanyl-aspartic acid	Amino acid and its derivatives	Small peptides	C19H27N3O6	40300	49000	43600	133000	131000	145000	1.11408	3.0775	up
Glutamyl-valine	Amino acid and its derivatives	Small peptides	C10H18N2O5	41000000	40900000	40300000	3570000	3610000	3430000	1.12135	0.0868249	down
L-α-Glutamyl-L-aspartic acid	Amino acid and its derivatives	Small peptides	C9H14N2O7	192000	185000	227000	470000	438000	583000	1.09131	2.46854	up
3'-Aenylic acid	Nucleotide and its derivatives	Nucleotide and its derivatives	C10H14N5O7P	452000	325000	449000	2050000	1340000	1140000	1.06799	3.69494	up
5-Methyluridine	Nucleotide and its derivatives	Nucleotide and its derivatives	C10H14N2O6	130000	140000	98700	16100	19100	21600	1.10966	0.154055	down
Adenosine 5'-monophosphate	Nucleotide and its derivatives	Nucleotide and its derivatives	C10H14N5O7P	897000	837000	1010000	5610000	5950000	9040000	1.10734	7.50729	up
Deoxyguanosine	Nucleotide and its derivatives	Nucleotide and its derivatives	C10H13N5O4	1320000	1440000	1370000	701000	638000	721000	1.11223	0.498789	down
Guanosine	Nucleotide and its derivatives	Nucleotide and its derivatives	C10H13N5O5	83500000	106000000	93900000	24300000	28200000	30700000	1.10764	0.293578	down
Guanosine monophosphate	Nucleotide and its derivatives	Nucleotide and its derivatives	C10H14N5O8P	278000	221000	301000	689000	579000	854000	1.07424	2.6525	up
Uridine	Nucleotide and its derivatives	Nucleotide and its derivatives	C9H12N2O6	22200000	23500000	29100000	7450000	5130000	7530000	1.0933	0.26885	down
Uridine 5-monophosphate	Nucleotide and its derivatives	Nucleotide and its derivatives	C9H13N2O9P	1070000	1140000	1300000	2890000	2440000	2940000	1.10122	2.35613	up
Deoxyadenosine	Nucleotide and its derivatives	Nucleotide and its derivatives	C10H13N5O3	509000	564000	607000	156000	142000	146000	1.11716	0.264286	down
N6-Succinyl adenosine	Nucleotide and its derivatives	Nucleotide and its derivatives	C14H17N5O8	296000000	296000000	297000000	100000000	94200000	99200000	1.12079	0.330034	down
2-(Dimethylamino) guanosine	Nucleotide and its derivatives	Nucleotide and its derivatives	C12H17N5O5	411000	437000	450000	164000	133000	163000	1.11027	0.354391	down
Β-Pseudouridine	Nucleotide and its derivatives	Nucleotide and its derivatives	C9H12N2O6	203000	161000	186000	75000	72000	60300	1.10075	0.376909	down
Hypoxanthine-9-β-D-arabinofuranoside	Nucleotide and its derivatives	Nucleotide and its derivatives	C10H12N4O5	183000000	218000000	192000000	25000000	28700000	31000000	1.11751	0.142833	down
Deoxyguanosine 5'-monophosphate	Nucleotide and its derivatives	Nucleotide and its derivatives	C10H14N5O7P	897000	837000	1010000	5610000	5950000	9040000	1.10734	7.50729	up
7-Methylguanine	Nucleotide and its derivatives	Nucleotide and its derivatives	C6H7N5O	7140	3340	7420	9	9	9	1.11782	0.00150838	down
2'-Deoxyadenosine-5'-monophosphate	Nucleotide and its derivatives	Nucleotide and its derivatives	C10H14N5O6P	53200	40500	66600	9	9	9	1.12083	0.000168434	down
N6-Isopentene adenine	Nucleotide and its derivatives	Nucleotide and its derivatives	C10H13N5	60600	66600	66600	11600	10000	8440	1.11546	0.155005	down
Cyclic ADP ribose	Nucleotide and its derivatives	Nucleotide and its derivatives	C15H21N5O13P2	492000	294000	445000	1500000	1370000	1810000	1.08464	3.80179	up
Xanthohumol	Nucleotide and its derivatives	Nucleotide and its derivatives	C21H22O5	6400	5360	6700	9	9	9	1.12121	0.00146262	down
2'-Deoxyinosine	Nucleotide and its derivatives	Nucleotide and its derivatives	C10H12N4O4	1430000	1460000	1500000	461000	401000	392000	1.11753	0.285649	down
2-Hydroxy-6-aminopurine	Nucleotide and its derivatives	Nucleotide and its derivatives	C5H5N5O	7890000	6960000	9930000	3600000	2590000	1740000	1.04115	0.320016	down
5-Methylcytosine	Nucleotide and its derivatives	Nucleotide and its derivatives	C5H7N3O	59000	34500	67900	9	9	9	1.12018	0.000167286	down
Adenine	Nucleotide and its derivatives	Nucleotide and its derivatives	C5H5N5	74300000	86200000	79200000	29600000	35100000	33100000	1.10955	0.40801	down
Adenosine 5'-diphosphate	Nucleotide and its derivatives	Nucleotide and its derivatives	C10H15N5O10P2	2740000	2800000	3110000	11200000	9980000	13500000	1.11076	4.00925	up
Hypoxanthine	Nucleotide and its derivatives	Nucleotide and its derivatives	C5H4N4O	8610000	12000000	10200000	682000	964000	667000	1.11377	0.075073	down
Inosine	Nucleotide and its derivatives	Nucleotide and its derivatives	C10H12N4O5	111000000	100000000	111000000	13400000	13600000	15600000	1.1195	0.132298	down
Nicotinic acid adenine dinucleotide	Nucleotide and its derivatives	Nucleotide and its derivatives	C21H27N7O14P2	1870000	2050000	1910000	6670000	5410000	5490000	1.11173	3.01372	up
Thymine	Nucleotide and its derivatives	Nucleotide and its derivatives	C5H6N2O2	111000	113000	102000	963000	872000	962000	1.12046	8.57975	up
Uracil	Nucleotide and its derivatives	Nucleotide and its derivatives	C4H4N2O2	47700000	35800000	42400000	19300000	22100000	18700000	1.08386	0.477363	down
Deoxycytidine	Nucleotide and its derivatives	Nucleotide and its derivatives	C9H13N3O4	9	9	9	32000	29100	23500	1.12115	3133.33	up
2-Methylguanosine	Nucleotide and its derivatives	Nucleotide and its derivatives	C11H15N5O5	1620000	1850000	2160000	713000	704000	622000	1.10262	0.362167	down
5-Amino-1-[3,4-dihydroxy-5-(hydroxymethyl)oxolan-2-yl]imidazole-4-carboxamide	Nucleotide and its derivatives	Nucleotide and its derivatives	C9H14N4O5	1460000	1510000	1430000	158000	149000	159000	1.12113	0.105909	down
2'-Deoxycytidine 5'-diphosphate	Nucleotide and its derivatives	Nucleotide and its derivatives	C9H15N3O10P2	2190000	2080000	2190000	524000	474000	543000	1.1193	0.238545	down
7-Methylguanosine	Nucleotide and its derivatives	Nucleotide and its derivatives	C11H15N5O5	1620000	1850000	2160000	713000	704000	622000	1.10262	0.362167	down
6-O-Methylguanine	Nucleotide and its derivatives	Nucleotide and its derivatives	C6H7N5O	861000	808000	765000	284000	324000	310000	1.11524	0.377157	down
2'-O-Methyladenosine	Nucleotide and its derivatives	Nucleotide and its derivatives	C11H15N5O4	18700000	17800000	18200000	120000000	118000000	118000000	1.1213	6.50823	up
Allopurinol	Nucleotide and its derivatives	Nucleotide and its derivatives	C5H4N4O	83400000	67100000	81800000	8600000	7560000	8670000	1.11839	0.106888	down
1-Methylguanine	Nucleotide and its derivatives	Nucleotide and its derivatives	C6H7N5O	1880000	1750000	1710000	651000	664000	635000	1.11929	0.365169	down
Guanine	Nucleotide and its derivatives	Nucleotide and its derivatives	C5H5N5O	7890000	6960000	9930000	3600000	2590000	1740000	1.04115	0.320016	down
8-Azaguanine	Nucleotide and its derivatives	Nucleotide and its derivatives	C4H4N6O	1460000	2100000	2360000	699000	468000	552000	1.07355	0.290372	down
5'-Oxoinosine	Nucleotide and its derivatives	Nucleotide and its derivatives	C10H10N4O5	363000	318000	331000	166000	173000	157000	1.11135	0.490119	down
N6-Isopentenyladenosine	Nucleotide and its derivatives	Nucleotide and its derivatives	C15H21N5O4	1190000	1310000	1170000	161000	157000	150000	1.12056	0.12752	down
3'-Deoxyadenosine	Nucleotide and its derivatives	Nucleotide and its derivatives	C10H13N5O3	10800000	11000000	11800000	3300000	3080000	2980000	1.11921	0.278571	down
D-Fructose 6-phosphate	Carbohydrate and its derivatives	Phosphate sugars	C6H13O9P	80700	122000	118000	644000	560000	652000	1.10747	5.78734	up
Trehalose 6-phosphate	Carbohydrate and its derivatives	Phosphate sugars	C12H23O14P	16800000	15600000	18000000	8210000	7990000	6960000	1.10583	0.459524	down
Myoinositol	Carbohydrate and its derivatives	Sugar alcohols	C6H12O6	14800000	14900000	13600000	6520000	6810000	6460000	1.11735	0.457044	down
D-Mannose	Carbohydrate and its derivatives	Sugars	C6H12O6	1070000	1070000	1110000	298000	302000	317000	1.12074	0.282154	down
D-Melezitose	Carbohydrate and its derivatives	Sugars	C18H32O16	2240000	2320000	1890000	213000	261000	199000	1.11684	0.104341	down
D-Trehalose	Carbohydrate and its derivatives	Sugars	C12H22O11	40800000	32400000	38300000	18700000	16600000	17000000	1.09828	0.469058	down
Lactose	Carbohydrate and its derivatives	Sugars	C12H22O11	40800000	32400000	38300000	18700000	16600000	17000000	1.09828	0.469058	down
Lactulose	Carbohydrate and its derivatives	Sugars	C12H22O11	40800000	32400000	38300000	18700000	16600000	17000000	1.09828	0.469058	down
Maltose	Carbohydrate and its derivatives	Sugars	C12H22O11	40800000	32400000	38300000	18700000	16600000	17000000	1.09828	0.469058	down
Maltotriose	Carbohydrate and its derivatives	Sugars	C18H32O16	2240000	2320000	1890000	213000	261000	199000	1.11684	0.104341	down
3'-Sialyllactose	Carbohydrate and its derivatives	Sugars	C23H39NO19	49800	53300	53700	16000	17300	14600	1.11677	0.305485	down
Stachyose	Carbohydrate and its derivatives	Sugars	C24H42O21	49700	50500	39900	11900	7980	9990	1.10397	0.213205	down
α-1,6-Mannobiose	Carbohydrate and its derivatives	Sugars	C12H22O11	1710000	1630000	1820000	425000	459000	457000	1.11944	0.259884	down
UDP-xylose	Carbohydrate and its derivatives	Sugars	C14H22N2O16P2	7860000	9150000	8400000	1020000	1240000	1160000	1.11857	0.134593	down
β-Gentiobiose	Carbohydrate and its derivatives	Sugars	C12H22O11	422000	580000	795000	258000	210000	262000	1.02271	0.406233	down
2,4-Diacetamino-2,4,6-triphenoxy-D-mannopyranose	Carbohydrate and its derivatives	Sugar derivatives	C10H18N2O5	1530000	1730000	1560000	771000	777000	722000	1.11362	0.470954	down
2-Aminoethanesulfonic acid	Organic acid and its derivatives	Sulfonic acids	C2H7NO3S	15200000	15900000	16300000	6470000	7570000	7270000	1.1124	0.449578	down
Guanidinoethyl sulfonate	Organic acid and its derivatives	Sulfonic acids	C3H9N3O3S	117000	95300	160000	61700	50500	36400	1.01549	0.39914	down
HEPC	Organic acid and its derivatives	Phosphoric acids	C23H48NO5PS	942000	928000	898000	206000	197000	185000	1.12035	0.212428	down
2-Hydroxyisocaproic acid	Organic acid and its derivatives	Organic acid and its derivatives	C6H12O3	35300	36900	39100	100000	92700	106000	1.11603	2.68374	up
2-Methylsuccinic acid	Organic acid and its derivatives	Organic acid and its derivatives	C5H8O4	7350000	7730000	7740000	2160000	2150000	2160000	1.12103	0.283523	down
3,4,5-Trimethoxycinnamic acid	Organic acid and its derivatives	Organic acid and its derivatives	C12H14O5	150000	154000	156000	1810	2400	2880	1.11911	0.015413	down
3,5-Dimethoxy-4-hydroxycinnamic acid	Organic acid and its derivatives	Organic acid and its derivatives	C11H12O5	380000	397000	391000	9	9	9	1.12144	2.31164e-05	down
3-Hydroxy-3-methyl butyric acid	Organic acid and its derivatives	Organic acid and its derivatives	C5H10O3	442000	462000	452000	91700	99100	92400	1.12075	0.20885	down
Azelaic acid	Organic acid and its derivatives	Organic acid and its derivatives	C9H16O4	195000000	200000000	194000000	74100000	75400000	75000000	1.12117	0.381154	down
Glutaric acid	Organic acid and its derivatives	Organic acid and its derivatives	C5H8O4	7350000	7730000	7740000	2160000	2150000	2160000	1.12103	0.283523	down
Mandelic acid	Organic acid and its derivatives	Organic acid and its derivatives	C8H8O3	1390000	1430000	1400000	331000	335000	340000	1.1213	0.238389	down
Subericacid	Organic acid and its derivatives	Organic acid and its derivatives	C8H14O4	4230000	4420000	4380000	1130000	1200000	1140000	1.12078	0.266309	down
3-(3-Hydroxyphenyl) propionate acid	Organic acid and its derivatives	Organic acid and its derivatives	C9H10O3	3620	5100	5160	36200	38500	37500	1.11449	8.08357	up
3-Aminosalicylic acid	Organic acid and its derivatives	Organic acid and its derivatives	C7H7NO3	49100	59200	58800	21000	22000	11200	1.04562	0.324357	down
Ethylmalonate	Organic acid and its derivatives	Organic acid and its derivatives	C5H8O4	7350000	7730000	7740000	2160000	2150000	2160000	1.12103	0.283523	down
Pimelic acid	Organic acid and its derivatives	Organic acid and its derivatives	C7H12O4	3880000	4070000	3950000	1050000	1120000	1090000	1.12073	0.27395	down
D-Malic acid	Organic acid and its derivatives	Organic acid and its derivatives	C4H6O5	54400000	54500000	59900000	19500000	18100000	16600000	1.11599	0.32109	down
Succinic anhydride	Organic acid and its derivatives	Organic acid and its derivatives	C4H4O3	12900000	8020000	17500000	2200000	683000	1180000	1.05757	0.105752	down
3-Methylsalicylic acid	Organic acid and its derivatives	Organic acid and its derivatives	C8H8O3	46500	52500	51600	9	9	9	1.1214	0.000179283	down
2,4-Hexadienoic acid	Organic acid and its derivatives	Organic acid and its derivatives	C6H8O2	5090000	5630000	5410000	1100000	1340000	1350000	1.11581	0.234966	down
Uric acid	Organic acid and its derivatives	Organic acid and its derivatives	C5H4N4O3	9	9	9	69400	41300	43200	1.12062	5700	up
3-Hydroxyphenylacetic acid	Organic acid and its derivatives	Organic acid and its derivatives	C8H8O3	337000	366000	345000	82900	78400	83400	1.12038	0.233492	down
Iminodiacetic acid	Organic acid and its derivatives	Organic acid and its derivatives	C4H7NO4	17900000	16900000	16900000	37200000	36700000	37400000	1.11994	2.1528	up
2-Hydroxy-3,5-dinitrobenzoic acid	Organic acid and its derivatives	Organic acid and its derivatives	C7H4N2O7	4240000	4650000	4450000	1400000	1480000	1470000	1.11964	0.326087	down
2-Amino-4-oxovaleric acid	Organic acid and its derivatives	Organic acid and its derivatives	C5H9NO3	2810000	3210000	3040000	990000	1050000	1130000	1.11547	0.34989	down
L-2-Amino-6-oximelic acid	Organic acid and its derivatives	Organic acid and its derivatives	C7H11NO5	7240000	7810000	8130000	1030000	988000	862000	1.11938	0.124245	down
2-hydroxyphenylacetic acid	Organic acid and its derivatives	Organic acid and its derivatives	C8H8O3	206000	202000	211000	48100	45400	50300	1.12034	0.23231	down
4-Hydroxy-3-methylbenzoic acid	Organic acid and its derivatives	Organic acid and its derivatives	C8H8O3	201000	207000	199000	42500	49900	47900	1.11891	0.231137	down
3,3-Dimethylglutaric acid	Organic acid and its derivatives	Organic acid and its derivatives	C7H12O4	356000	367000	360000	108000	114000	103000	1.12002	0.300092	down
2-Methylglutaric acid	Organic acid and its derivatives	Organic acid and its derivatives	C6H10O4	1310000	1440000	1410000	534000	573000	552000	1.11819	0.398798	down
(S)-Leucic acid	Organic acid and its derivatives	Organic acid and its derivatives	C6H12O3	47700	57300	53100	123000	123000	123000	1.11279	2.33397	up
4-Guanidinobutyric acid	Organic acid and its derivatives	Organic acid and its derivatives	C5H11N3O2	6710000	7610000	6830000	3040000	2550000	2520000	1.10892	0.383452	down
Hydrocinnamic acid	Organic acid and its derivatives	Organic acid and its derivatives	C9H10O2	123000	133000	120000	30600	30700	26500	1.11797	0.233511	down
L-Dihydroorotic acid	Organic acid and its derivatives	Organic acid and its derivatives	C5H6N2O4	31200000	29400000	28800000	13000000	10000000	12700000	1.1019	0.399329	down
Jasmonic acid	Organic acid and its derivatives	Organic acid and its derivatives	C12H18O3	147000	52300	146000	9	9	9	1.11845	7.81929e-05	down
DL-Stachydrine	Organic acid and its derivatives	Organic acid and its derivatives	C7H14ClNO2	839000	1240000	774000	3250000	2750000	3260000	1.08523	3.24571	up
Ritalinic acid	Organic acid and its derivatives	Organic acid and its derivatives	C13H17NO2	42800	48500	51900	11500	14600	10400	1.10604	0.254888	down
Methylmalonic acid	Organic acid and its derivatives	Organic acid and its derivatives	C4H6O4	71300	79900	82600	44900	32000	32600	1.07155	0.468349	down
(S)-1-Pyrroline-5-carboxylate	Organic acid and its derivatives	Organic acid and its derivatives	C5H7NO2	2250000	2440000	3040000	6710000	5830000	5670000	1.09023	2.35576	up
(S)-3-Methyl-2-oxopentanoic acid	Organic acid and its derivatives	Organic acid and its derivatives	C6H10O3	22500000	22200000	22300000	1610000	1680000	1640000	1.1214	0.0735821	down
(R)-Pantoate	Organic acid and its derivatives	Organic acid and its derivatives	C6H12O4	1040000	945000	950000	275000	376000	218000	1.08565	0.296082	down
L-Arogenate	Organic acid and its derivatives	Organic acid and its derivatives	C10H13NO5	7970000	9430000	8480000	1010000	1170000	1260000	1.11781	0.132921	down
6-Phosphonoglucono-D-lactone	Organic acid and its derivatives	Organic acid and its derivatives	C6H11O9P	956000	738000	765000	2500000	2620000	2100000	1.10065	2.93615	up
NeuNGc	Organic acid and its derivatives	Organic acid and its derivatives	C11H19NO10	349000	276000	322000	777000	587000	1000000	1.04975	2.4963	up
3-Hydroxycapric acid	Organic acid and its derivatives	Organic acid and its derivatives	C10H20O3	194000	205000	209000	2940000	2990000	3000000	1.12128	14.6875	up
5-Guanidino-2-oxopentanoate	Organic acid and its derivatives	Organic acid and its derivatives	C6H11N3O3	6590000	6570000	4880000	1060000	1480000	1590000	1.09618	0.228936	down
Cyclohexylacetic acid	Organic acid and its derivatives	Organic acid and its derivatives	C8H14O2	2640000	3010000	2710000	821000	966000	841000	1.11456	0.314354	down
D-Calcium pantothenate	Coenzyme and vitamins	Coenzyme and vitamins	C18H34N2O10	95200	126000	103000	38800	42900	42700	1.10205	0.383714	down
L-Ascorbate	Coenzyme and vitamins	Coenzyme and vitamins	C6H8O6	6900000	6600000	9060000	4100000	2530000	2380000	1.03285	0.399379	down
Nicotinic acid	Coenzyme and vitamins	Coenzyme and vitamins	C6H5NO2	37100000	34600000	38000000	12500000	13000000	13000000	1.1195	0.350957	down
Nicotinuric acid	Coenzyme and vitamins	Coenzyme and vitamins	C8H8N2O3	393000	138000	393000	9	9	9	1.11891	2.92208e-05	down
4-Hydroxyretinoic acid	Coenzyme and vitamins	Coenzyme and vitamins	C20H28O3	229000	251000	211000	90000	81200	98000	1.10783	0.38958	down
Dethiobiotin	Coenzyme and vitamins	Coenzyme and vitamins	C10H18N2O3	9	9	9	27300	34000	15800	1.11956	2855.56	up
N6-D-Biotinyl-L-lysine	Coenzyme and vitamins	Coenzyme and vitamins	C16H28N4O4S	1000000	1050000	1040000	3010000	3030000	3070000	1.12096	2.94822	up
Terephthalic acid	Others	Benzene and substituted derivatives	C8H6O4	95000	111000	114000	9	9	9	1.12136	8.4375e-05	down
3,4-Dihydroxybenzeneacetic acid	Others	Benzene and substituted derivatives	C8H8O4	348000	359000	340000	656000	753000	779000	1.10913	2.08978	up
3-Hydroxyanthranilic acid	Others	Benzene and substituted derivatives	C7H7NO3	302000	314000	295000	1130000	1100000	1140000	1.12087	3.69923	up
DL-3,4-Dihydroxyphenyl glycol	Others	Benzene and substituted derivatives	C8H10O4	2140000	2150000	2170000	715000	718000	711000	1.1214	0.331889	down
(E)-3-(3-Hydroxyphenyl) prop-2-enoic acid	Others	Benzene and substituted derivatives	C9H8O3	2490000	2520000	2440000	906000	949000	912000	1.12078	0.371409	down
Ellagic acid	Others	Benzene and substituted derivatives	C14H6O8	22100	30000	26800	69300	68200	72600	1.10281	2.66286	up
Phenoxyacetic acid	Others	Benzene and substituted derivatives	C8H8O3	97200	106000	99400	20100	19200	23100	1.11805	0.206213	down
Propylparaben	Others	Benzene and substituted derivatives	C10H12O3	692000	748000	726000	91000	97000	91700	1.12096	0.129132	down
Methylparaben	Others	Benzene and substituted derivatives	C8H8O3	391000	404000	397000	126000	133000	134000	1.1206	0.329698	down
2',4'-Dihydroxyacetophenone	Others	Benzene and substituted derivatives	C8H8O3	391000	404000	397000	126000	133000	134000	1.1206	0.329698	down
Multifidol	Others	Benzene and substituted derivatives	C11H14O4	1890000	1890000	1930000	853000	866000	844000	1.12109	0.448862	down
2-(4-Hydroxyphenyl) propionate	Others	Benzene and substituted derivatives	C9H10O3	411000	436000	429000	844000	860000	866000	1.11976	2.01411	up
2-Hydroxy hippuric acid	Others	Benzene and substituted derivatives	C9H9NO4	10700	10900	10900	23800	25200	23200	1.11918	2.22154	up
Methyleugenol	Others	Benzene and substituted derivatives	C11H14O2	9650	12000	15200	9	9	9	1.1207	0.0007327	down
3-(4-Hydroxyphenyl)-propionic acid	Others	Benzene and substituted derivatives	C9H10O3	61600	54900	62500	448000	460000	455000	1.12049	7.61453	up
Phthalic acid	Others	Benzene and substituted derivatives	C8H6O4	905000	932000	920000	326000	322000	337000	1.12089	0.357272	down
2-(Formylamino) benzoic acid	Others	Benzene and substituted derivatives	C8H7NO3	3820000	4080000	4060000	382000	383000	400000	1.12116	0.097408	down
2-(3,4-Dimethoxyphenyl) ethanamine	Others	Benzene and substituted derivatives	C10H15NO2	334000	539000	485000	174000	221000	222000	1.0309	0.454345	down
2-Phenylacetamide	Others	Benzene and substituted derivatives	C8H9NO	13900000	15100000	14800000	1280000	1260000	1290000	1.12119	0.0874429	down
Phenylacetaldehyde	Others	Benzene and substituted derivatives	C8H8O	223000	228000	210000	79000	107000	99400	1.09456	0.43177	down
4-Ethyl-2-methoxyphenol	Others	Benzene and substituted derivatives	C9H12O2	9	9	9	83600	91200	83000	1.12142	9548.15	up
4-Methoxybenzaldehyde	Others	Benzene and substituted derivatives	C8H8O2	30100	30000	30300	8520	15300	10600	1.06084	0.380752	down
1-Naphthylamine	Others	Benzene and substituted derivatives	C10H9N	25100	25900	27100	5100	2490	3180	1.09768	0.1379	down
4-Vinylguaiacol	Others	Benzene and substituted derivatives	C9H10O2	202000	238000	167000	589000	641000	793000	1.0943	3.33278	up
Benzamidine	Others	Benzene and substituted derivatives	C7H8N2	1670000	1840000	1820000	731000	695000	594000	1.11017	0.378987	down
α-Cyclopiazonic acid	Others	Benzene and substituted derivatives	C20H20N2O3	9	9	9	16100000	19100000	17800000	1.12142	1.96296e+06	up
3,4-Dihydroxyphenyl ethanol	Others	Benzene and substituted derivatives	C8H10O3	19600000	23400000	18300000	36100000	51000000	46500000	1.06581	2.17945	up
4-Phenylbutan-2-ol	Others	Benzene and substituted derivatives	C10H14O	1020000	1070000	1090000	374000	405000	381000	1.11934	0.36478	down
Heparin	Others	Alcohols and amines	C19H40O3	956000	877000	948000	3430000	3360000	3460000	1.12036	3.68572	up
N-Oleoyl-L-serine	Others	Alcohols and amines	C21H39NO4	22600000	25500000	23600000	6610000	8030000	7070000	1.1145	0.302789	down
N-Acetylhistamine	Others	Alcohols and amines	C7H11N3O	551000	437000	529000	202000	191000	185000	1.10771	0.381015	down
1,5-Diaminopentane	Others	Alcohols and amines	C5H14N2	9	9	9	90600	96600	80500	1.12137	9914.81	up
3-(Methylthio)-1-propanol	Others	Alcohols and amines	C4H10OS	3130000	3320000	3120000	907000	781000	832000	1.11855	0.263323	down
Dopamine	Others	Alcohols and amines	C8H11NO2	388000	538000	387000	1420000	1930000	2010000	1.09522	4.08225	up
N-(2-Hydroxyethyl) stearamide	Others	Alcohols and amines	C20H41NO2	786000	769000	780000	387000	355000	362000	1.11855	0.472805	down
Biotinamide	Others	Alcohols and amines	C10H17N3O2S	9	9	9	379000	1280000	1350000	1.11851	111444	up
Hypotaurocyamine	Others	Alcohols and amines	C3H9N3O2S	101000000	95200000	96200000	23700000	27900000	27800000	1.11725	0.271546	down
Pregnanetriol	Others	Alcohols and amines	C21H36O3	848000	958000	1160000	4460000	4800000	6140000	1.10712	5.19218	up
2-(2-Benzothiazolylthio) ethanol	Others	Alcohols and amines	C9H9NOS2	7830	8880	6150	9	9	9	1.12087	0.0011811	down
1-(3-Pyridinyl)-1,4-butanediol	Others	Alcohols and amines	C9H13NO2	479000	500000	494000	1100000	1160000	1100000	1.11986	2.28106	up
N1-Acetylspermidine	Others	Alcohols and amines	C9H21N3O	604000	625000	717000	1560000	1430000	1530000	1.1108	2.32271	up
3a,7a-Dihydroxy-5b-cholestane	Others	Alcohols and amines	C27H48O2	1460000	1820000	1840000	780000	769000	694000	1.09878	0.438086	down
3-Ketosphingosine	Others	Alcohols and amines	C18H35NO2	49200	50600	47500	9	9	9	1.12144	0.000183299	down
Homo-gamma-linolenoyl ethanolamide	Others	Alcohols and amines	C20H35NO2	2260000	2370000	2400000	772000	796000	796000	1.12062	0.336273	down
4-Pyridoxic acid	Others	Heterocyclic compounds	C8H9NO4	58600000	67800000	64100000	2340000	2550000	2550000	1.12089	0.0390551	down
Pyridoxal 5'-phosphate	Others	Heterocyclic compounds	C8H10NO6P	315000	405000	394000	751000	730000	752000	1.09327	2.00449	up
L-Sepiapterin	Others	Heterocyclic compounds	C9H11N5O3	12300000	13900000	13200000	4290000	4570000	4780000	1.117	0.346193	down
D-Piperidine acid	Others	Heterocyclic compounds	C6H11NO2	1430000	1590000	2060000	967000	797000	772000	1.04975	0.499213	down
Indole-3-carboxylic acid	Others	Heterocyclic compounds	C9H7NO2	21300	22200	21600	10900	11200	9750	1.11307	0.489247	down
Quinolinic acid	Others	Heterocyclic compounds	C7H5NO4	19900	14700	26700	3810	6520	3550	1.06024	0.226427	down
1,4-Dihydro-1-methyl-4-oxo-3-pyridinecarboxamide	Others	Heterocyclic compounds	C7H8N2O2	13200000	11900000	12500000	3090000	3590000	2950000	1.11623	0.256117	down
2-Pyrrolidinone	Others	Heterocyclic compounds	C4H7NO	23000000	19900000	23000000	53500000	52200000	55200000	1.11426	2.44158	up
2-Acetyl-5-methylfuran	Others	Heterocyclic compounds	C7H8O2	510000	545000	513000	183000	162000	170000	1.11834	0.328444	down
2-Methylfuran	Others	Heterocyclic compounds	C5H6O	176000	184000	165000	55400	45400	47300	1.11493	0.282095	down
6-Methylnicotinamide	Others	Heterocyclic compounds	C7H8N2O	84700000	73500000	85600000	10200000	10900000	11100000	1.11978	0.132075	down
3-Hydroxy-2-methyl-4H-pyran-4-one	Others	Heterocyclic compounds	C6H6O3	58000	54000	58000	118000	113000	109000	1.11637	2	up
2-Picolinic acid	Others	Heterocyclic compounds	C6H5NO2	2440000	2110000	2550000	817000	842000	886000	1.11334	0.358451	down
Indole-5-carboxylic acid	Others	Heterocyclic compounds	C9H7NO2	537000	570000	556000	223000	236000	217000	1.11896	0.406494	down
1-Methyl-6-oxo-1,6-dihydropyridine-3-carboxamide	Others	Heterocyclic compounds	C7H8N2O2	834000	890000	826000	189000	243000	263000	1.108	0.272549	down
L-2-Methyltryptophan	Others	Heterocyclic compounds	C12H14N2O2	115000	129000	128000	1650000	1560000	1600000	1.12089	12.9301	up
Diethyl sulfate	Others	Aldehyde, ketones, and esters	C4H10O4S	353000	335000	330000	125000	103000	129000	1.11066	0.350688	down
9-Octadecenal	Others	Aldehyde, ketones, and esters	C18H34O	1850000	2030000	2120000	4310000	4190000	3900000	1.11096	2.06667	up
Monoisobutyl phthalate	Others	Aldehyde, ketones, and esters	C12H14O4	1090000	1300000	1150000	416000	435000	560000	1.09298	0.398588	down
6-Acetamido-2-oxohexanoate	Others	Aldehyde, ketones, and esters	C8H13NO4	1340000	1300000	1460000	484000	514000	480000	1.11789	0.360488	down
4-Cholestenone	Others	Aldehyde, ketones, and esters	C27H44O	1460000	1720000	1930000	3860000	3820000	4220000	1.09876	2.32877	up
4-Hydroperoxy-2-nonenal	Others	Aldehyde, ketones, and esters	C9H16O3	775000	799000	691000	365000	356000	356000	1.11326	0.475497	down
4-Hydroxytryptamine	Others	Tryptamines, cholines, and pigments	C10H12N2O	38500	50900	38300	17100	18400	15800	1.09309	0.401723	down
20,26-Dihydroxyecdysone	Others	Hormones and hormone related compounds	C27H44O8	11600000	12200000	12000000	3180000	3290000	3330000	1.1209	0.273743	down
Ergosterol	Others	Hormones and hormone related compounds	C28H44O	1850000	1980000	1910000	188000	176000	198000	1.12079	0.0979094	down
1,6-Anhydro-N-acetyl-beta-muramate	Others	Others	C11H17NO7	94800	103000	102000	9	9	9	1.12143	9.006e-05	down
Mavidin	Others	Others	C17H14O7	57500	57300	57500	2930	2180	2700	1.11961	0.0453279	down
Butenoyl PAF	Others	Others	C28H56NO7P	1470000	1400000	1320000	267000	240000	187000	1.11324	0.165632	down

## Sheet: Table S5
Table S5. Differential metabolites detected between CCs and YCs.
Compounds	Classes	Subclasses	Formula	YC1	YC2	YC3	CC1	CC2	CC3	VIP	Fold_Change	Type
O-Phosphorylethanolamine	Lipids	Glycerophospholipids	C2H8NO4P	2150000	2260000	1750000	14700000	16200000	12400000	1.0922	7.02922	up
Lysope 18:1	Lipids	Glycerophospholipids	C23H46NO7P	10800000	10700000	10700000	50700000	50500000	52700000	1.09891	4.7795	up
Lysope 18:0	Lipids	Glycerophospholipids	C23H48NO7P	6230000	5120000	5730000	21700000	18000000	18400000	1.08963	3.40164	up
Lysope 16:0	Lipids	Glycerophospholipids	C21H44NO7P	15400000	14600000	15600000	109000000	103000000	104000000	1.09874	6.92982	up
Lysope 14:0	Lipids	Glycerophospholipids	C19H40NO7P	8460	10700	9310	219000	219000	217000	1.09804	23.0067	up
PysoPE 20:2 (2n isomer1)	Lipids	Glycerophospholipids	C25H48NO7P	518000	517000	494000	12000000	11200000	11800000	1.09897	22.8908	up
PysoPE 20:2	Lipids	Glycerophospholipids	C25H48NO7P	518000	517000	494000	12000000	11200000	11800000	1.09897	22.8908	up
PysoPE 20:4 (2n isomer1)	Lipids	Glycerophospholipids	C25H44NO7P	47400	40700	37300	19900	15300	17800	1.06856	0.422648	down
PysoPE 18:0 (2n isomer)	Lipids	Glycerophospholipids	C23H48NO7P	6230000	5120000	5730000	21700000	18000000	18400000	1.08963	3.40164	up
PysoPE 18:2	Lipids	Glycerophospholipids	C23H44NO7P	51400000	53200000	51900000	321000000	320000000	318000000	1.09904	6.1278	up
PysoPE 18:3 (2n isomer)	Lipids	Glycerophospholipids	C23H42NO7P	3290000	3300000	3060000	6500000	6540000	6490000	1.0964	2.02383	up
PysoPE 16:0 (2n isomer)	Lipids	Glycerophospholipids	C21H44NO7P	15400000	14600000	15600000	109000000	103000000	104000000	1.09874	6.92982	up
PysoPE 16:1	Lipids	Glycerophospholipids	C21H42NO7P	2490000	2530000	2600000	16700000	16900000	17000000	1.09899	6.64042	up
Lysopc 18:0	Lipids	Glycerophospholipids	C26H54NO7P	16200000	15800000	14900000	5420000	5350000	5210000	1.09765	0.340725	down
Lysopc 18:1	Lipids	Glycerophospholipids	C26H52NO7P	63600000	65100000	66900000	24000000	26500000	25800000	1.09652	0.390082	down
Lysopc 20:1	Lipids	Glycerophospholipids	C28H56NO7P	657000	643000	624000	277000	301000	286000	1.09638	0.449064	down
Lysopc 20:2	Lipids	Glycerophospholipids	C28H54NO7P	982000	1040000	991000	221000	259000	280000	1.09344	0.25224	down
Lysopc 17:0	Lipids	Glycerophospholipids	C25H52NO7P	1550000	1570000	1620000	315000	448000	436000	1.08483	0.252954	down
PAF C-16	Lipids	Glycerophospholipids	C26H54NO7P	16200000	15800000	14900000	5420000	5350000	5210000	1.09765	0.340725	down
LysoPE (16:1(9Z)/0:0)	Lipids	Glycerophospholipids	C21H42NO7P	60200	63300	57400	444000	495000	474000	1.09813	7.81095	up
1,2-Dioctanoyl PC	Lipids	Glycerophospholipids	C24H48NO8P	9	9	9	37500	56200	52000	1.09861	5396.3	up
PE (18:1(9Z)/0:0)	Lipids	Glycerophospholipids	C23H46NO7P	6570000	7760000	7110000	34800000	30800000	35700000	1.09505	4.72481	up
LysoPC 20:1 (2n isomer)	Lipids	Glycerophospholipids	C28H57NO7P	775000	801000	839000	243000	238000	291000	1.09167	0.319669	down
LysoPC 20:2 (2n isomer2)	Lipids	Glycerophospholipids	C28H55NO7P	1220000	1240000	1280000	311000	334000	299000	1.09763	0.252406	down
LysoPC 20:2 (2n isomer1)	Lipids	Glycerophospholipids	C28H55NO7P	1220000	1240000	1280000	311000	334000	299000	1.09763	0.252406	down
LysoPC 20:3 (2n isomer)	Lipids	Glycerophospholipids	C28H53NO7P	80900	92300	79200	26000	21900	25400	1.09181	0.290412	down
LysoPC 20:3	Lipids	Glycerophospholipids	C28H53NO7P	80900	92300	79200	26000	21900	25400	1.09181	0.290412	down
LysoPC 20:4 (2n isomer)	Lipids	Glycerophospholipids	C28H51NO7P	217000	253000	227000	59200	71000	64800	1.09278	0.27977	down
LysoPC 20:4	Lipids	Glycerophospholipids	C28H51NO7P	217000	253000	227000	59200	71000	64800	1.09278	0.27977	down
LysoPC 18:0 (2n isomer)	Lipids	Glycerophospholipids	C26H55NO7P	18400000	18100000	19900000	6580000	6470000	7060000	1.09595	0.35656	down
LysoPC 18:1 (2n isomer)	Lipids	Glycerophospholipids	C26H53NO7P	77700000	81600000	79000000	31200000	33100000	32000000	1.09784	0.404112	down
Lyso-PAF C-16	Lipids	Glycerophospholipids	C24H52NO6P	1550000	1570000	1730000	7940000	10200000	8550000	1.09401	5.50309	up
LysoPE (15:0/0:0)	Lipids	Glycerophospholipids	C20H42NO7P	372000	359000	335000	12000000	10100000	10100000	1.09837	30.2064	up
PE (17:1(9Z)/0:0)	Lipids	Glycerophospholipids	C22H44NO7P	37400	32000	30300	270000	231000	290000	1.09477	7.9338	up
PE (17:0/0:0)	Lipids	Glycerophospholipids	C22H46NO7P	486000	516000	523000	1330000	1250000	1260000	1.09687	2.51803	up
PG (18:1(9Z)/0:0)	Lipids	Glycerophospholipids	C24H47O9P	507000	531000	350000	139000	123000	150000	1.06897	0.29683	down
Glycine linoleate	Lipids	Glycerolipids	C20H35NO3	40700000	41500000	42400000	8570000	8920000	8920000	1.09886	0.211958	down
MG (18:2(9Z,12Z)/0:0/0:0) [rac]	Lipids	Glycerolipids	C21H38O4	215000	353000	303000	2470000	2870000	3260000	1.08748	9.87371	up
Glycidyl oleate	Lipids	Glycerolipids	C21H38O3	498000	521000	493000	9	9	9	1.09911	1.78571e-05	down
MAG (16:1) isomer	Lipids	Glycerolipids	C19H38O4	188000	185000	181000	422000	306000	459000	1.04299	2.1426	up
MAG (16:1)	Lipids	Glycerolipids	C19H38O4	188000	185000	181000	422000	306000	459000	1.04299	2.1426	up
2-Palmitoyl-rac-glycerol	Lipids	Glycerolipids	C19H38O4	773000	835000	855000	2700000	2640000	2530000	1.09706	3.19529	up
Sphinganine 1-phosphate	Lipids	Sphingolipids	C18H40NO5P	9420	9000	11100	34500	35000	35000	1.09361	3.53997	up
9-HpODE	Lipids	Oxidized lipids	C18H32O4	149000	146000	129000	26700	26600	28600	1.09707	0.19316	down
13-HOTrE	Lipids	Oxidized lipids	C18H30O3	4740000	4790000	4690000	1230000	1250000	1220000	1.09901	0.260197	down
9,10-DiHOME	Lipids	Oxidized lipids	C18H34O4	298000000	301000000	297000000	103000000	103000000	103000000	1.09909	0.344866	down
DHA	Lipids	Oxidized lipids	C22H32O2	18400	16400	19000	90900	87500	80100	1.09624	4.80483	up
(±)12-HEPE	Lipids	Oxidized lipids	C20H30O3	21700	23100	20500	9	9	9	1.09908	0.000413476	down
(±)12-HETE	Lipids	Oxidized lipids	C20H32O3	73600	72400	70800	6180	5320	5660	1.09839	0.0791513	down
(±)15-HEPE	Lipids	Oxidized lipids	C20H30O3	21700	23100	20500	9	9	9	1.09908	0.000413476	down
(±)18-HEPE	Lipids	Oxidized lipids	C20H30O3	21700	23100	20500	9	9	9	1.09908	0.000413476	down
(±)5-HEPE	Lipids	Oxidized lipids	C20H30O3	18500	18600	17100	2050	1730	1850	1.09772	0.103875	down
11,12-EET	Lipids	Oxidized lipids	C20H32O3	133000	136000	123000	11800	13600	11800	1.09787	0.094898	down
13-oxoODE	Lipids	Oxidized lipids	C18H30O3	64200000	65000000	64500000	30900000	30500000	30600000	1.099	0.474961	down
15-oxoETE	Lipids	Oxidized lipids	C20H30O3	8400	7290	6020	9	9	9	1.09865	0.00124367	down
13(R)-HODE	Lipids	Oxidized lipids	C18H32O3	161000000	161000000	159000000	62000000	62900000	62900000	1.09903	0.390437	down
12,13-DiHOME	Lipids	Oxidized lipids	C18H34O4	298000000	301000000	297000000	103000000	103000000	103000000	1.09909	0.344866	down
9(S)-HODE	Lipids	Oxidized lipids	C18H32O3	185000	196000	182000	28200	24800	25000	1.09781	0.138544	down
Dodecanedioic aicd	Lipids	Fatty acyls	C12H22O4	45900	39200	42300	15400	17600	18100	1.08741	0.401099	down
Palmitoleic acid (C16:1)	Lipids	Fatty acyls	C16H30O2	122000000	108000000	107000000	232000000	222000000	227000000	1.09071	2.02077	up
Dodecanoic acid (C12:0)	Lipids	Fatty acyls	C12H24O2	928000	912000	970000	2940000	3040000	2920000	1.09833	3.16726	up
Arachidic acid (C20:0)	Lipids	Fatty acyls	C20H40O2	709000	754000	681000	284000	322000	328000	1.09019	0.435634	down
Myristic acid	Lipids	Fatty acyls	C14H28O2	6490	5380	6690	22300	21400	20500	1.09194	3.45905	up
9,12-Octadecadienoic acid	Lipids	Fatty acyls	C18H28O2	510000	646000	512000	4660000	4580000	4630000	1.09608	8.31535	up
Cis-9,10-Epoxystearic acid	Lipids	Fatty acyls	C18H34O3	1160000	1180000	920000	177000	188000	190000	1.09432	0.170245	down
1-Cis-Heptadeenoic acid (17:1n7)	Lipids	Fatty acyls	C17H32O2	296000	267000	278000	138000	138000	138000	1.09511	0.492271	down
Acetyl-L-carnitine	Lipids	Fatty acyls	C9H17NO4	1880000	3360000	3170000	30100000	38200000	41900000	1.08484	13.1034	up
DL-Carnitine	Lipids	Fatty acyls	C7H15NO3	134000000	128000000	131000000	64400000	42300000	41500000	1.0554	0.377099	down
15-Deoxy-δ-12,14-PGJ2	Lipids	Fatty acyls	C20H28O3	870000	883000	874000	191000	229000	220000	1.0959	0.243624	down
Isobutyryl carnitine	Lipids	Fatty acyls	C11H21NO4	347000	412000	466000	3320000	3720000	3590000	1.09512	8.67755	up
Stearidonic acid	Lipids	Fatty acyls	C18H28O2	9	9	9	1580000	1520000	1570000	1.09911	172963	up
2-Methylbutyroylcarnitine	Lipids	Fatty acyls	C12H23NO4	3560000	3580000	3570000	11000000	11400000	11300000	1.09889	3.14659	up
(±)-Myristylcarnitine	Lipids	Fatty acyls	C21H41NO4	9030	7720	8000	9	9	9	1.099	0.00109091	down
Carnitine C22:2	Lipids	Fatty acyls	C29H53NO4	149000	173000	159000	895000	882000	922000	1.09754	5.61123	up
Carnitine C20:1	Lipids	Fatty acyls	C27H51NO4	441000	414000	408000	2500000	2100000	2290000	1.09682	5.45527	up
Carnitine C18:3-OH	Lipids	Fatty acyls	C25H43NO5	32300	30000	35200	5650	3870	4170	1.09027	0.14041	down
Carnitine C14:0	Lipids	Fatty acyls	C21H41NO4	19100	14500	15500	9	9	9	1.09883	0.000549898	down
Carnitine C13:0	Lipids	Fatty acyls	C20H39NO4	9	9	9	6780	8750	9720	1.09852	935.185	up
Carnitine C6:DC	Lipids	Fatty acyls	C13H23NO6	658000	686000	753000	190000	214000	178000	1.0931	0.277539	down
Carnitine C5:DC	Lipids	Fatty acyls	C12H21NO6	9	9	9	451000	607000	514000	1.09897	58222.2	up
Carnitine C7:1	Lipids	Fatty acyls	C14H25NO4	9	9	9	265000	262000	258000	1.09912	29074.1	up
Carnitine ph-C1	Lipids	Fatty acyls	C14H19NO4	26400	32600	30200	88100	89600	78800	1.08865	2.87556	up
Carnitine C4:DC	Lipids	Fatty acyls	C11H19NO6	563000	588000	575000	60400	63900	66100	1.09879	0.110313	down
Carnitine C5:0	Lipids	Fatty acyls	C12H23NO4	737000	773000	779000	1630000	1640000	1700000	1.0973	2.17125	up
Carnitine C5:1	Lipids	Fatty acyls	C12H21NO4	2600000	2760000	2720000	895000	954000	968000	1.09745	0.348639	down
Carnitine C4:0	Lipids	Fatty acyls	C11H21NO4	338000	402000	284000	3120000	3470000	3520000	1.09424	9.87305	up
Octapentaenoic acid	Lipids	Fatty acyls	C18H26O2	41800	52900	43200	234000	244000	245000	1.09454	5.24293	up
Carnitine C15 Isomer1	Lipids	Fatty acyls	C22H43NO4	617000	623000	656000	56100	61900	53300	1.09822	0.0903481	down
Carnitine C16:2-OH Isomer 1	Lipids	Fatty acyls	C23H41NO5	43800	48500	41100	6030	9380	8270	1.08544	0.177511	down
Carnitine C20:1 Isomer 1	Lipids	Fatty acyls	C27H51NO4	57700	59400	64700	9	9	9	1.09908	0.000148515	down
12-Oxo-9(Z)-dodecenoic acid	Lipids	Fatty acyls	C12H20O3	1100000	966000	983000	124000	122000	108000	1.09733	0.116104	down
Myristoleic acid	Lipids	Fatty acyls	C14H26O2	1330000	1330000	1320000	11100000	11200000	11400000	1.09907	8.46734	up
16-Oxo-palmitate	Lipids	Fatty acyls	C16H30O3	249000	230000	238000	105000	122000	109000	1.08946	0.468619	down
18-Hydroxyoleate	Lipids	Fatty acyls	C18H34O3	678000	693000	705000	9	9	9	1.09911	1.30058e-05	down
(8E,10S)-10-Hydroperoxyoctadeca-8-enoate	Lipids	Fatty acyls	C18H34O4	18900000	18900000	18200000	4500000	4680000	4280000	1.09818	0.240357	down
N-Arachidonoyl-L-alanine	Lipids	Fatty acyls	C23H37NO3	2270000	2670000	2490000	688000	770000	693000	1.09416	0.289502	down
15(R)-HEDE	Lipids	Fatty acyls	C20H36O3	7500000	7980000	7510000	1500000	1310000	1380000	1.09759	0.182253	down
(15Z)-12-Oxophyto-10,15-dienoate	Lipids	Fatty acyls	C18H28O3	35300000	35800000	34700000	9030000	9630000	9350000	1.09862	0.264745	down
Palmitoyl-L-carnitine	Lipids	Fatty acyls	C23H45NO4	744000	680000	738000	263000	190000	217000	1.08384	0.309898	down
Palmitoyl ethanolamide	Lipids	Fatty acyls	C18H37NO2	55800000	44100000	46300000	8200000	6020000	6230000	1.09068	0.139877	down
9-Oxo-11-(3-pentyl-2-oxiranyl)-10E-undecenoic acid	Lipids	Fatty acyls	C18H30O4	45100	40000	48100	9	9	9	1.09902	0.000202703	down
Arachidonoylserinol	Lipids	Fatty acyls	C23H39NO3	684000	663000	684000	123000	108000	125000	1.0975	0.175283	down
N-Palmitoylglycine	Lipids	Fatty acyls	C18H35NO3	881000	860000	905000	139000	130000	147000	1.0982	0.157218	down
13-Docosenamide	Lipids	Fatty acyls	C22H43NO	178000	179000	185000	62300	52000	49200	1.09105	0.301661	down
L-Cystine	Amino acid and its derivatives	Amino acids	C6H12N2O4S2	142000	127000	110000	43000	34300	32400	1.08085	0.289446	down
L-Glutamic acid	Amino acid and its derivatives	Amino acids	C5H9NO4	99300000	106000000	93400000	349000000	345000000	339000000	1.09711	3.45832	up
L-Asparagine anhydrous	Amino acid and its derivatives	Amino acids	C4H8N2O3	1440000	1750000	1350000	5940000	6090000	5680000	1.0915	3.90088	up
L-Glutamine	Amino acid and its derivatives	Amino acids	C5H10N2O3	5080000	5780000	5110000	27000000	29700000	29900000	1.09681	5.42267	up
L-Saccharopine	Amino acid and its derivatives	Amino acids	C11H20N2O6	5430000	5230000	4480000	38100000	37300000	35200000	1.09694	7.30515	up
3-Aminoisobutanoic acid	Amino acid and its derivatives	Amino acid derivatives	C4H9NO2	69700	75200	80200	2630000	2430000	2500000	1.09873	33.5851	up
N-(Phenylacetyl)-L-phenylalanine	Amino acid and its derivatives	Amino acid derivatives	C17H17NO3	1890000	1870000	1860000	146000	151000	146000	1.09906	0.0788256	down
L-Pyroglutamic acid	Amino acid and its derivatives	Amino acid derivatives	C5H7NO3	7550000	7160000	6580000	1370000	1150000	1130000	1.09521	0.171442	down
Hexanoyl glycine	Amino acid and its derivatives	Amino acid derivatives	C8H15NO3	8960	9100	5940	34000	30100	33800	1.07687	4.07917	up
L-Cystathionine	Amino acid and its derivatives	Amino acid derivatives	C7H14N2O4S	779000	741000	686000	1880000	2090000	1630000	1.08296	2.53853	up
N6-Acetyl-L-lysine	Amino acid and its derivatives	Amino acid derivatives	C8H16N2O3	2750000	1180000	1790000	628000	511000	411000	1.0079	0.270979	down
N-Acetyl-L-tyrosine	Amino acid and its derivatives	Amino acid derivatives	C11H13NO4	3320000	3330000	3270000	1080000	1120000	1100000	1.09888	0.332661	down
N-Phenylacetylglycine	Amino acid and its derivatives	Amino acid derivatives	C10H11NO3	213000	212000	183000	537000	585000	535000	1.09191	2.72533	up
Nα-Acetyl-L-arginine	Amino acid and its derivatives	Amino acid derivatives	C8H16N4O3	149000	160000	230000	69400	75200	79700	1.04504	0.416141	down
S-Sulfo-L-cysteine	Amino acid and its derivatives	Amino acid derivatives	C3H7NO5S2	1170000	1090000	1020000	84100	70300	63400	1.0965	0.0664024	down
N-Acetylphenylalanine	Amino acid and its derivatives	Amino acid derivatives	C11H13NO3	101000	90300	101000	508000	507000	526000	1.09791	5.27198	up
2-Aminoisobutyric acid	Amino acid and its derivatives	Amino acid derivatives	C4H9NO2	69700	75200	80200	2630000	2430000	2500000	1.09873	33.5851	up
Kinurenine	Amino acid and its derivatives	Amino acid derivatives	C10H12N2O3	101000	92100	89800	17900	22600	14700	1.08564	0.195122	down
N-Acetylglycine	Amino acid and its derivatives	Amino acid derivatives	C4H7NO3	735000	768000	730000	12400	15200	20800	1.09591	0.0216749	down
Acetyl tryptophan	Amino acid and its derivatives	Amino acid derivatives	C13H14N2O3	813000	541000	541000	11100	6730	15500	1.08911	0.0175884	down
N-Lactoyl-phenylalanine	Amino acid and its derivatives	Amino acid derivatives	C12H15NO4	2480000	2600000	2500000	6020000	6210000	6090000	1.09824	2.41689	up
N-(2-Methylbenzoyl)glycine	Amino acid and its derivatives	Amino acid derivatives	C10H11NO3	213000	212000	183000	537000	585000	535000	1.09191	2.72533	up
L-Methionine sulfoximine	Amino acid and its derivatives	Amino acid derivatives	C5H12N2O3S	52300	44300	54900	110000	103000	111000	1.08167	2.13861	up
L-Tyrosine methyl ester 4-sulfate	Amino acid and its derivatives	Amino acid derivatives	C10H13NO6S	53500	52300	55500	9	9	9	1.0991	0.00016739	down
N-Carbamoyl-L-aspartate	Amino acid and its derivatives	Amino acid derivatives	C5H8N2O5	184000	183000	154000	27800	38300	30700	1.08976	0.185797	down
5-Hydroxy-L-tryptophan	Amino acid and its derivatives	Amino acid derivatives	C11H12N2O3	273000	264000	316000	715000	661000	645000	1.08768	2.36928	up
N,N-Dimethylglycine	Amino acid and its derivatives	Amino acid derivatives	C4H9NO2	32100000	29000000	30900000	62300000	63800000	62600000	1.09526	2.05109	up
N-Acetyl-L-glutamic acid	Amino acid and its derivatives	Amino acid derivatives	C7H11NO5	22600000	25100000	18800000	1940000	2180000	1380000	1.08999	0.0827068	down
Phenylacetyl-L-glutamine	Amino acid and its derivatives	Amino acid derivatives	C13H16N2O4	1490000	1520000	1500000	56600	45300	50200	1.09829	0.0337251	down
S-(5-Adenosyl)-L-homocysteine	Amino acid and its derivatives	Amino acid derivatives	C14H20N6O5S	11000000	12000000	11200000	4890000	4770000	5270000	1.09421	0.43655	down
N'-Formylkynurenine	Amino acid and its derivatives	Amino acid derivatives	C11H12N2O4	3500000	3350000	3210000	9	9	9	1.09911	2.6839e-06	down
N-Acetyl-L-histidine	Amino acid and its derivatives	Amino acid derivatives	C8H11N3O3	5850000	5840000	5930000	434000	461000	443000	1.09901	0.0759364	down
N-Methylalanine	Amino acid and its derivatives	Amino acid derivatives	C4H9NO2	32100000	29000000	30900000	62300000	63800000	62600000	1.09526	2.05109	up
O-Succinyl-L-homoserine	Amino acid and its derivatives	Amino acid derivatives	C8H13NO6	3330000	2840000	3490000	41600	35200	20100	1.09361	0.0100311	down
(S)-β-Aminoisobutyric acid	Amino acid and its derivatives	Amino acid derivatives	C4H9NO2	32100000	29000000	30900000	62300000	63800000	62600000	1.09526	2.05109	up
S-Adenosyl-L-methionine	Amino acid and its derivatives	Amino acid derivatives	C15H22N6O5S	36700	25300	11800	1090000	1400000	1360000	1.08363	52.168	up
Mycosporine-serinol	Amino acid and its derivatives	Amino acid derivatives	C11H19NO6	420000	493000	537000	90900	141000	78100	1.06779	0.213793	down
Asterina 330	Amino acid and its derivatives	Amino acid derivatives	C12H20N2O6	229000	248000	180000	103000	55800	66000	1.02828	0.342161	down
5-Methoxytryptophan	Amino acid and its derivatives	Amino acid derivatives	C11H13NO2	15000	8790	12400	9	9	9	1.09803	0.000746062	down
S-(Hercyn-2-yl)-L-cysteine S-oxide	Amino acid and its derivatives	Amino acid derivatives	C12H21N4O5S	5480000	5460000	5180000	47700	95500	87600	1.09358	0.0143176	down
5-Phosphonooxy-L-lysine	Amino acid and its derivatives	Amino acid derivatives	C6H15N2O6P	1520000	1300000	1170000	439000	338000	372000	1.08282	0.28797	down
L-α-Aspartyl-L-phenylalanine	Amino acid and its derivatives	Small peptides	C13H16N2O5	78100	74600	77400	157000	171000	158000	1.09542	2.11213	up
D-Alanyl-D-alanine	Amino acid and its derivatives	Small peptides	C6H12N2O3	85500	130000	93800	41800	45200	47300	1.04647	0.434206	down
L-Carnosine	Amino acid and its derivatives	Small peptides	C9H14N4O3	172000	146000	141000	41300	61800	68600	1.04359	0.374074	down
N-Glycyl-L-leucine	Amino acid and its derivatives	Small peptides	C8H16N2O3	1300000	1450000	1530000	253000	258000	255000	1.09742	0.178972	down
Glycyl-L-phenylalanine	Amino acid and its derivatives	Small peptides	C11H14N2O3	331000	382000	346000	81600	81400	75500	1.09669	0.225212	down
Oxidized glutathione	Amino acid and its derivatives	Small peptides	C20H32N6O12S2	1370000	1790000	1830000	29700000	34900000	38500000	1.09555	20.6613	up
Glutathione reducedform	Amino acid and its derivatives	Small peptides	C10H17N3O6S	134000	268000	182000	1260000	1880000	1950000	1.07223	8.71575	up
L-Alanyl-L-lysine	Amino acid and its derivatives	Small peptides	C9H19N3O3	18400000	20200000	21000000	4290000	4440000	5180000	1.09426	0.233389	down
Glycyl-DL-phenylalanine	Amino acid and its derivatives	Small peptides	C11H14N2O3	20600000	19300000	19800000	4290000	4140000	4130000	1.0986	0.210385	down
Alanyl-dl-leucine	Amino acid and its derivatives	Small peptides	C9H18N2O3	51300	75600	42900	9	9	9	1.09834	0.000159011	down
Glutathione	Amino acid and its derivatives	Small peptides	C20H32N6O12S2	4470000	5050000	4510000	95900000	92400000	99700000	1.09859	20.5274	up
Alanyl-tyrosine	Amino acid and its derivatives	Small peptides	C12H16N2O4	11000000	11900000	11300000	589000	714000	699000	1.09804	0.058538	down
L-Phenylalanyl-L-methionine	Amino acid and its derivatives	Small peptides	C14H20N2O3S	1350000	1290000	1320000	617000	630000	626000	1.09828	0.47298	down
N-Acetyldemethylphosphinothricin tripeptide	Amino acid and its derivatives	Small peptides	C12H22N3O7P	9980000	9690000	9800000	1150000	1180000	1210000	1.09899	0.120122	down
Tyrosyl-threonine-OH	Amino acid and its derivatives	Small peptides	C19H20N2O8	89700	126000	98900	23600000	22700000	24500000	1.09827	225.048	up
Threonyl-leucine	Amino acid and its derivatives	Small peptides	C10H20N2O4	3640000	3860000	3510000	914000	992000	1070000	1.09567	0.2703	down
Phenylalanyl-alanine	Amino acid and its derivatives	Small peptides	C12H16N2O3	305000	298000	296000	54500	57200	61300	1.09819	0.192436	down
Phenylalanyl-serine	Amino acid and its derivatives	Small peptides	C12H16N2O4	5510000	6120000	5600000	1540000	1760000	1640000	1.09564	0.286709	down
Prolyl-histidine	Amino acid and its derivatives	Small peptides	C11H16N4O3	382000	445000	537000	107000	87300	72700	1.08106	0.195748	down
Lysyl-isoleucine	Amino acid and its derivatives	Small peptides	C12H25N3O3	1050000	1100000	1220000	3030000	3630000	3360000	1.09039	2.97329	up
Serinyl-tryptophan	Amino acid and its derivatives	Small peptides	C14H17N3O4	1450000	1510000	1450000	431000	444000	421000	1.0985	0.293878	down
Tyrosyl-leucine	Amino acid and its derivatives	Small peptides	C15H22N2O4	3450000	3560000	3530000	1750000	1720000	1680000	1.0981	0.488615	down
Tyrosyl-glutamic acid	Amino acid and its derivatives	Small peptides	C14H18N2O6	9330000	9360000	9310000	366000	409000	409000	1.09885	0.0422857	down
Tyrosyl-phenylalanine	Amino acid and its derivatives	Small peptides	C18H20N2O4	114000	110000	110000	28500	28600	26200	1.09793	0.249401	down
Lysyl-prolyl-threonine	Amino acid and its derivatives	Small peptides	C15H28N4O5	6110000	6160000	6100000	228000	227000	210000	1.09894	0.0362003	down
Glycyl-phenylalanyl-phenylalanine	Amino acid and its derivatives	Small peptides	C20H23N3O4	181000	180000	182000	84300	94900	91600	1.09366	0.498711	down
Histidyl-valine	Amino acid and its derivatives	Small peptides	C11H18N4O3	25000	58000	32500	9	9	9	1.0972	0.000233766	down
Valyl-alanyl-serine	Amino acid and its derivatives	Small peptides	C11H21N3O5	1370000	1430000	1390000	66100	87600	78900	1.09738	0.0555131	down
Prolyl-aspartyl-serine	Amino acid and its derivatives	Small peptides	C12H19N3O7	3260000	3210000	3230000	12300	16000	9240	1.09727	0.0038701	down
Isoleucyl-tryptophan	Amino acid and its derivatives	Small peptides	C17H23N3O3	340000	348000	371000	142000	151000	138000	1.09532	0.406988	down
Aspartyl-tryptophan	Amino acid and its derivatives	Small peptides	C15H17N3O5	155000	131000	150000	21400	9460	8910	1.07027	0.0912156	down
Valyl-asparaginyl-lysine	Amino acid and its derivatives	Small peptides	C15H29N5O5	13100000	13600000	13200000	292000	294000	299000	1.0991	0.0221805	down
Glutamyl-valyl-lysine	Amino acid and its derivatives	Small peptides	C16H30N4O6	33700	53500	106000	477000	483000	482000	1.04863	7.46377	up
Leucyl-phenylalanyl-aspartic acid	Amino acid and its derivatives	Small peptides	C19H27N3O6	22200	41900	34400	133000	131000	145000	1.06309	4.15228	up
Glutamyl-proline	Amino acid and its derivatives	Small peptides	C10H16N2O5	2640000	2910000	2800000	1040000	1260000	1330000	1.08008	0.434731	down
Glutamyl-threonine	Amino acid and its derivatives	Small peptides	C9H16N2O6	559000	531000	536000	79900	68100	75200	1.09773	0.137269	down
Glutaminyl-isoleucine	Amino acid and its derivatives	Small peptides	C11H21N3O4	40700	44700	51600	11900	14300	18000	1.06866	0.322628	down
Glutamyl-phenylalanine	Amino acid and its derivatives	Small peptides	C14H18N2O5	62900	112000	74100	31500	33100	29100	1.03087	0.376305	down
L-α-Glutamyl-L-aspartic acid	Amino acid and its derivatives	Small peptides	C9H14N2O7	40300	46300	16900	470000	438000	583000	1.06911	14.4058	up
1-Methylxanthine	Nucleotide and its derivatives	Nucleotide and its derivatives	C6H6N4O2	126000	101000	114000	36500	24000	34400	1.07202	0.278299	down
Xanthine	Nucleotide and its derivatives	Nucleotide and its derivatives	C5H4N4O2	6520000	3250000	4780000	101000	29200	107000	1.07296	0.0163024	down
2'-Deoxyuridine	Nucleotide and its derivatives	Nucleotide and its derivatives	C9H12N2O5	83400	92800	104000	26700	30400	34800	1.08235	0.32798	down
3'-Aenylic acid	Nucleotide and its derivatives	Nucleotide and its derivatives	C10H14N5O7P	660000	486000	469000	2050000	1340000	1140000	1.01881	2.80495	up
5-Methyluridine	Nucleotide and its derivatives	Nucleotide and its derivatives	C10H14N2O6	182000	172000	186000	16100	19100	21600	1.0959	0.105185	down
Adenosine 5'-monophosphate	Nucleotide and its derivatives	Nucleotide and its derivatives	C10H14N5O7P	341000	200000	193000	5610000	5950000	9040000	1.08811	28.0654	up
Cytidine-5-monophosphate	Nucleotide and its derivatives	Nucleotide and its derivatives	C9H14N3O8P	1100000	1420000	1500000	3750000	3690000	3420000	1.07797	2.70149	up
Deoxyguanosine	Nucleotide and its derivatives	Nucleotide and its derivatives	C10H13N5O4	2650000	2130000	2520000	701000	638000	721000	1.09123	0.282192	down
Guanosine	Nucleotide and its derivatives	Nucleotide and its derivatives	C10H13N5O5	65000000	78600000	77900000	24300000	28200000	30700000	1.08053	0.375621	down
Guanosine monophosphate	Nucleotide and its derivatives	Nucleotide and its derivatives	C10H14N5O8P	9	9	9	689000	579000	854000	1.09887	78592.6	up
Thymidine	Nucleotide and its derivatives	Nucleotide and its derivatives	C10H14N2O5	210000	200000	200000	38500	37900	38900	1.09885	0.189016	down
Uridine 5’-diphosphate	Nucleotide and its derivatives	Nucleotide and its derivatives	C9H14N2O12P2	40300	27900	28300	114000	133000	110000	1.07742	3.69948	up
Uridine	Nucleotide and its derivatives	Nucleotide and its derivatives	C9H12N2O6	37200000	24800000	34300000	7450000	5130000	7530000	1.07203	0.208827	down
Uridine 5-monophosphate	Nucleotide and its derivatives	Nucleotide and its derivatives	C9H13N2O9P	9	9	9	2890000	2440000	2940000	1.09906	306296	up
Deoxyadenosine	Nucleotide and its derivatives	Nucleotide and its derivatives	C10H13N5O3	849000	602000	634000	156000	142000	146000	1.08773	0.21295	down
N6-Succinyl adenosine	Nucleotide and its derivatives	Nucleotide and its derivatives	C14H17N5O8	332000000	353000000	338000000	100000000	94200000	99200000	1.09818	0.286804	down
2-(Dimethylamino) guanosine	Nucleotide and its derivatives	Nucleotide and its derivatives	C12H17N5O5	1410000	1450000	1450000	164000	133000	163000	1.09702	0.106729	down
8-Hydroxy-2-deoxyguanosine	Nucleotide and its derivatives	Nucleotide and its derivatives	C10H13N5O5	9	9	9	86100	105000	88100	1.09901	10340.7	up
Β-Pseudouridine	Nucleotide and its derivatives	Nucleotide and its derivatives	C9H12N2O6	337000	436000	384000	75000	72000	60300	1.09167	0.17917	down
Hypoxanthine-9-β-D-arabinofuranoside	Nucleotide and its derivatives	Nucleotide and its derivatives	C10H12N4O5	143000000	177000000	175000000	25000000	28700000	31000000	1.09318	0.171111	down
Xanthosine	Nucleotide and its derivatives	Nucleotide and its derivatives	C10H12N4O6	4900000	5120000	5380000	404000	431000	439000	1.09868	0.0827273	down
Deoxyguanosine 5'-monophosphate	Nucleotide and its derivatives	Nucleotide and its derivatives	C10H14N5O7P	341000	200000	193000	5610000	5950000	9040000	1.08811	28.0654	up
7-Methylguanine	Nucleotide and its derivatives	Nucleotide and its derivatives	C6H7N5O	67300	46900	60100	9	9	9	1.09877	0.000154905	down
2'-Deoxyadenosine-5'-monophosphate	Nucleotide and its derivatives	Nucleotide and its derivatives	C10H14N5O6P	12300	20900	36500	9	9	9	1.09555	0.000387374	down
N6-Isopentene adenine	Nucleotide and its derivatives	Nucleotide and its derivatives	C10H13N5	110000	114000	116000	11600	10000	8440	1.09576	0.0883529	down
Cyclic ADP ribose	Nucleotide and its derivatives	Nucleotide and its derivatives	C15H21N5O13P2	79100	68600	62500	1500000	1370000	1810000	1.09646	22.2645	up
Xanthohumol	Nucleotide and its derivatives	Nucleotide and its derivatives	C21H22O5	11400	13000	11200	9	9	9	1.09903	0.000758427	down
2-Hydroxy-6-aminopurine	Nucleotide and its derivatives	Nucleotide and its derivatives	C5H5N5O	11600000	8560000	8210000	3600000	2590000	1740000	1.03255	0.279521	down
5-Methylcytosine	Nucleotide and its derivatives	Nucleotide and its derivatives	C5H7N3O	71400	92000	101000	9	9	9	1.09885	0.000102118	down
Adenine	Nucleotide and its derivatives	Nucleotide and its derivatives	C5H5N5	93300000	108000000	106000000	29600000	35100000	33100000	1.09163	0.318256	down
Adenosine 5'-diphosphate	Nucleotide and its derivatives	Nucleotide and its derivatives	C10H15N5O10P2	695000	627000	784000	11200000	9980000	13500000	1.09573	16.4672	up
Guanosine 3',5'-cyclic monophosphate	Nucleotide and its derivatives	Nucleotide and its derivatives	C10H12N5O7P	806000	831000	949000	203000	238000	188000	1.09108	0.243233	down
Hypoxanthine	Nucleotide and its derivatives	Nucleotide and its derivatives	C5H4N4O	88800000	104000000	121000000	682000	964000	667000	1.0971	0.00737094	down
Inosine	Nucleotide and its derivatives	Nucleotide and its derivatives	C10H12N4O5	90100000	97200000	91400000	13400000	13600000	15600000	1.09745	0.152853	down
Nicotinic acid adenine dinucleotide	Nucleotide and its derivatives	Nucleotide and its derivatives	C21H27N7O14P2	267000	243000	363000	6670000	5410000	5490000	1.09459	20.126	up
Thymine	Nucleotide and its derivatives	Nucleotide and its derivatives	C5H6N2O2	2210000	1860000	2050000	963000	872000	962000	1.08637	0.457026	down
Uracil	Nucleotide and its derivatives	Nucleotide and its derivatives	C4H4N2O2	62400000	73500000	57600000	19300000	22100000	18700000	1.08682	0.310594	down
Β-Nicotinamide mononucleotide	Nucleotide and its derivatives	Nucleotide and its derivatives	C11H15N2O8P	79100	104000	107000	660000	542000	498000	1.08801	5.86005	up
5'-Deoxy-5'-(methylthio) adenosine	Nucleotide and its derivatives	Nucleotide and its derivatives	C11H15N5O3S	7310000	7610000	7240000	192000000	198000000	201000000	1.09901	26.6697	up
2-Methylguanosine	Nucleotide and its derivatives	Nucleotide and its derivatives	C11H15N5O5	3650000	3340000	2600000	713000	704000	622000	1.08785	0.212617	down
6-Dimethylaminopurine	Nucleotide and its derivatives	Nucleotide and its derivatives	C7H9N5	2570000	2540000	2780000	9	9	9	1.0991	3.42205e-06	down
Cytidine 5'-diphosphocholine	Nucleotide and its derivatives	Nucleotide and its derivatives	C14H26N4O11P2	193000	131000	176000	2080000	1440000	1610000	1.08914	10.26	up
2'-Deoxycytidine 5'-diphosphate	Nucleotide and its derivatives	Nucleotide and its derivatives	C9H15N3O10P2	1550000	1560000	1650000	524000	474000	543000	1.09564	0.323739	down
7-Methylguanosine	Nucleotide and its derivatives	Nucleotide and its derivatives	C11H15N5O5	3650000	3340000	2600000	713000	704000	622000	1.08785	0.212617	down
6-O-Methylguanine	Nucleotide and its derivatives	Nucleotide and its derivatives	C6H7N5O	6810000	7660000	6920000	284000	324000	310000	1.09853	0.0429173	down
2'-O-Methyladenosine	Nucleotide and its derivatives	Nucleotide and its derivatives	C11H15N5O4	6280000	5580000	5650000	120000000	118000000	118000000	1.09879	20.3312	up
Oxypurinol	Nucleotide and its derivatives	Nucleotide and its derivatives	C5H4N4O2	19000000	25200000	22300000	535000	556000	630000	1.09771	0.0258797	down
Allopurinol	Nucleotide and its derivatives	Nucleotide and its derivatives	C5H4N4O	68600000	71700000	71000000	8600000	7560000	8670000	1.09811	0.117511	down
1-Methylguanine	Nucleotide and its derivatives	Nucleotide and its derivatives	C6H7N5O	14300000	16300000	13900000	651000	664000	635000	1.09855	0.0438202	down
5'-Deoxy-5'-fluoroadenosine	Nucleotide and its derivatives	Nucleotide and its derivatives	C10H12FN5O3	6870000	6850000	6480000	29200000	29500000	27300000	1.09817	4.25743	up
Guanine	Nucleotide and its derivatives	Nucleotide and its derivatives	C5H5N5O	11600000	8560000	8210000	3600000	2590000	1740000	1.03255	0.279521	down
N6-Methyladenosine	Nucleotide and its derivatives	Nucleotide and its derivatives	C11H15N5O4	1590000	1490000	1490000	244000	221000	243000	1.09815	0.154923	down
8-Azaguanine	Nucleotide and its derivatives	Nucleotide and its derivatives	C4H4N6O	6890000	5230000	6560000	699000	468000	552000	1.09106	0.0920236	down
5'-Dehydroadenosine	Nucleotide and its derivatives	Nucleotide and its derivatives	C10H11N5O4	9	9	9	623000	320000	348000	1.09834	47814.8	up
5'-Oxoinosine	Nucleotide and its derivatives	Nucleotide and its derivatives	C10H10N4O5	560000	622000	590000	166000	173000	157000	1.09679	0.27991	down
N6-Isopentenyladenosine	Nucleotide and its derivatives	Nucleotide and its derivatives	C15H21N5O4	1830000	1880000	1920000	161000	157000	150000	1.09886	0.0831261	down
N6-Methyladenine	Nucleotide and its derivatives	Nucleotide and its derivatives	C6H7N5	75200	93900	79300	9	9	9	1.09901	0.000108696	down
Malonyl-L-carnitine	Nucleotide and its derivatives	Nucleotide and its derivatives	C10H17NO6	9550000	10400000	7130000	17800000	21100000	21500000	1.04698	2.23043	up
D-Glucose 6-phosphate	Carbohydrate and its derivatives	Phosphate sugars	C6H13O9P	16000000	16700000	15500000	6440000	6160000	6580000	1.097	0.397925	down
D-Fructose 6-phosphate-disodium salt	Carbohydrate and its derivatives	Phosphate sugars	C6H11Na2O9P	17700000	15500000	17400000	3210000	3310000	2750000	1.09515	0.183202	down
Ribulose-5-phosphate	Carbohydrate and its derivatives	Phosphate sugars	C5H11O8P	1200000	1190000	1080000	2330000	2490000	2340000	1.09246	2.0634	up
D-Xylulose 5-phosphate	Carbohydrate and its derivatives	Phosphate sugars	C5H11O8P	1200000	1190000	1080000	2330000	2490000	2340000	1.09246	2.0634	up
2-C-Methyl-d-erythritol 2,4-cyclodiphosphate	Carbohydrate and its derivatives	Phosphate sugars	C5H12O9P2	175000	232000	263000	41800	23400	66600	1.02677	0.196716	down
D-Mannose 6-phosphate	Carbohydrate and its derivatives	Phosphate sugars	C6H13O9P	20200000	19100000	22900000	5670000	5330000	5120000	1.09447	0.259164	down
Mannose 1-phosphate	Carbohydrate and its derivatives	Phosphate sugars	C6H13O9P	2510000	3110000	3120000	932000	1040000	1120000	1.08336	0.353776	down
D-Fructose 6-phosphate	Carbohydrate and its derivatives	Phosphate sugars	C6H13O9P	78400	47200	152000	644000	560000	652000	1.04076	6.68588	up
Trehalose 6-phosphate	Carbohydrate and its derivatives	Phosphate sugars	C12H23O14P	37800000	32300000	33800000	8210000	7990000	6960000	1.09428	0.222907	down
Dulcitol	Carbohydrate and its derivatives	Sugar alcohols	C6H14O6	43800000	42100000	41700000	129000000	130000000	132000000	1.09863	3.06426	up
1,5-Anhydro-D-glucitol	Carbohydrate and its derivatives	Sugar alcohols	C6H12O5	1330000	1210000	1290000	3550000	3570000	3360000	1.09675	2.73629	up
D-Arabitol	Carbohydrate and its derivatives	Sugar alcohols	C5H12O5	469000	448000	429000	70300	85300	102000	1.0898	0.191382	down
Dl-Threitol	Carbohydrate and its derivatives	Sugar alcohols	C4H10O4	87100	105000	96200	232000	240000	232000	1.09076	2.4419	up
D-Sorbitol	Carbohydrate and its derivatives	Sugar alcohols	C6H14O6	46700000	54500000	50200000	128000000	121000000	133000000	1.09201	2.52312	up
D-Mannitol	Carbohydrate and its derivatives	Sugar alcohols	C6H14O6	43800000	42100000	41700000	129000000	130000000	132000000	1.09863	3.06426	up
D-Glucose	Carbohydrate and its derivatives	Sugars	C6H12O6	578000	584000	573000	234000	220000	259000	1.09298	0.410951	down
D-Mannose	Carbohydrate and its derivatives	Sugars	C6H12O6	1100000	1000000	948000	298000	302000	317000	1.09573	0.300853	down
D-Melezitose	Carbohydrate and its derivatives	Sugars	C18H32O16	5850000	5520000	4500000	213000	261000	199000	1.09624	0.0424071	down
D-Trehalose	Carbohydrate and its derivatives	Sugars	C12H22O11	55200000	56900000	56600000	18700000	16600000	17000000	1.09679	0.310018	down
Lactose	Carbohydrate and its derivatives	Sugars	C12H22O11	55200000	56900000	56600000	18700000	16600000	17000000	1.09679	0.310018	down
Lactulose	Carbohydrate and its derivatives	Sugars	C12H22O11	55200000	56900000	56600000	18700000	16600000	17000000	1.09679	0.310018	down
Maltose	Carbohydrate and its derivatives	Sugars	C12H22O11	55200000	56900000	56600000	18700000	16600000	17000000	1.09679	0.310018	down
Maltotriose	Carbohydrate and its derivatives	Sugars	C18H32O16	5850000	5520000	4500000	213000	261000	199000	1.09624	0.0424071	down
3'-Sialyllactose	Carbohydrate and its derivatives	Sugars	C23H39NO19	179000	252000	216000	16000	17300	14600	1.09519	0.074034	down
Stachyose	Carbohydrate and its derivatives	Sugars	C24H42O21	145000	78600	79900	11900	7980	9990	1.07695	0.0984185	down
α-1,6-Mannobiose	Carbohydrate and its derivatives	Sugars	C12H22O11	1820000	2990000	2550000	425000	459000	457000	1.08259	0.182201	down
UDP-xylose	Carbohydrate and its derivatives	Sugars	C14H22N2O16P2	6090000	7390000	7240000	1020000	1240000	1160000	1.0945	0.165058	down
β-Gentiobiose	Carbohydrate and its derivatives	Sugars	C12H22O11	1750000	1900000	2190000	258000	210000	262000	1.09441	0.125	down
Guanidinoethyl sulfonate	Organic acid and its derivatives	Sulfonic acids	C3H9N3O3S	170000	187000	155000	61700	50500	36400	1.06347	0.290234	down
Methanesulfonic acid	Organic acid and its derivatives	Sulfonic acids	CH4O3S	821000	601000	676000	368000	263000	284000	1.04392	0.43613	down
Carbamoyl phosphate	Organic acid and its derivatives	Phosphoric acids	CH4NO5P	4330000	4680000	4820000	42700000	42700000	36100000	1.09726	8.78525	up
5-O-(1-Carboxyvinyl) -3-phosphate	Organic acid and its derivatives	Phosphoric acids	C10H13O10P	2940000	2860000	3380000	12200000	10700000	14500000	1.08747	4.07407	up
HEPC	Organic acid and its derivatives	Phosphoric acids	C23H48NO5PS	395000	417000	395000	206000	197000	185000	1.09352	0.487158	down
Succinic acid	Organic acid and its derivatives	Organic acid and its derivatives	C4H6O4	17300000	17900000	16700000	103000000	115000000	109000000	1.09815	6.30058	up
1-Naphthylacetic acid	Organic acid and its derivatives	Organic acid and its derivatives	C12H10O2	98400	106000	91900	43000	29600	43100	1.05966	0.390483	down
2–Furanoic acid	Organic acid and its derivatives	Organic acid and its derivatives	C5H4O3	2490000	2560000	2350000	853000	835000	986000	1.09228	0.361351	down
3,4,5-Trimethoxycinnamic acid	Organic acid and its derivatives	Organic acid and its derivatives	C12H14O5	5240	6020	4870	1810	2400	2880	1.03623	0.439554	down
3,5-Dimethoxy-4-hydroxycinnamic acid	Organic acid and its derivatives	Organic acid and its derivatives	C11H12O5	231000	242000	237000	9	9	9	1.09911	3.80282e-05	down
3-Hydroxy-3-methyl butyric acid	Organic acid and its derivatives	Organic acid and its derivatives	C5H10O3	2120000	2490000	2290000	91700	99100	92400	1.09855	0.0410435	down
3-Methylcrotonyl glycine	Organic acid and its derivatives	Organic acid and its derivatives	C7H11NO3	9	9	9	9230	9280	7570	1.09894	965.926	up
Adipic acid	Organic acid and its derivatives	Organic acid and its derivatives	C6H10O4	2170000	2360000	2170000	248000	225000	277000	1.0972	0.11194	down
Azelaic acid	Organic acid and its derivatives	Organic acid and its derivatives	C9H16O4	228000000	235000000	230000000	74100000	75400000	75000000	1.09896	0.323954	down
Dl-2-Aminooctanoic acid	Organic acid and its derivatives	Organic acid and its derivatives	C8H17NO2	80800	75100	71300	13400	19800	15600	1.0864	0.214789	down
4-Hydroxy-3-methoxyphenylacetic acid	Organic acid and its derivatives	Organic acid and its derivatives	C9H10O4	110000	121000	115000	34500	34600	32400	1.09732	0.293353	down
Mandelic acid	Organic acid and its derivatives	Organic acid and its derivatives	C8H8O3	11800000	12000000	11500000	331000	335000	340000	1.09909	0.0284986	down
Pyrrole-2-carboxylic acid	Organic acid and its derivatives	Organic acid and its derivatives	C5H5NO2	668000	648000	651000	117000	120000	110000	1.09851	0.176411	down
Sebacate	Organic acid and its derivatives	Organic acid and its derivatives	C10H18O4	154000	151000	160000	72000	71800	70400	1.09782	0.460645	down
Subericacid	Organic acid and its derivatives	Organic acid and its derivatives	C8H14O4	15800000	16900000	16400000	1130000	1200000	1140000	1.0989	0.0706721	down
3-(3-Hydroxyphenyl) propionate acid	Organic acid and its derivatives	Organic acid and its derivatives	C9H10O3	4780	3500	7150	36200	38500	37500	1.07686	7.27155	up
3-Aminosalicylic acid	Organic acid and its derivatives	Organic acid and its derivatives	C7H7NO3	357000	271000	324000	21000	22000	11200	1.085	0.0569328	down
Aminomalonic acid	Organic acid and its derivatives	Organic acid and its derivatives	C3H5NO4	647000	609000	661000	3590000	4190000	3730000	1.09723	6.00417	up
4-Methylvaleric acid	Organic acid and its derivatives	Organic acid and its derivatives	C6H12O2	4230	3860	3930	9750	12100	11500	1.08845	2.77454	up
Fumaric acid	Organic acid and its derivatives	Organic acid and its derivatives	C4H4O4	463000	435000	417000	1020000	882000	810000	1.07711	2.06236	up
Argininosuccinic acid	Organic acid and its derivatives	Organic acid and its derivatives	C10H18N4O6	201000	261000	241000	952000	760000	867000	1.08602	3.66856	up
Pimelic acid	Organic acid and its derivatives	Organic acid and its derivatives	C7H12O4	10300000	11000000	10700000	1050000	1120000	1090000	1.09885	0.101875	down
D-Malic acid	Organic acid and its derivatives	Organic acid and its derivatives	C4H6O5	8380000	5900000	7620000	19500000	18100000	16600000	1.06655	2.47489	up
3-Methylsalicylic acid	Organic acid and its derivatives	Organic acid and its derivatives	C8H8O3	215000	225000	214000	9	9	9	1.09911	4.12844e-05	down
3-Hydroxymandelate	Organic acid and its derivatives	Organic acid and its derivatives	C8H8O4	138000	131000	128000	50900	46800	47500	1.0965	0.365743	down
3-Hydroxyphenylacetic acid	Organic acid and its derivatives	Organic acid and its derivatives	C8H8O3	6990000	6990000	6750000	82900	78400	83400	1.09906	0.0118041	down
Heptanoic acid	Organic acid and its derivatives	Organic acid and its derivatives	C7H14O2	14100	14200	14000	3040	5270	4380	1.06326	0.3	down
2-Hydroxy-3,5-dinitrobenzoic acid	Organic acid and its derivatives	Organic acid and its derivatives	C7H4N2O7	5060000	5110000	4870000	1400000	1480000	1470000	1.09842	0.289229	down
L-2-Amino-6-oximelic acid	Organic acid and its derivatives	Organic acid and its derivatives	C7H11NO5	15900000	14300000	15500000	1030000	988000	862000	1.09789	0.0630197	down
2-Hydroxycaprylic acid	Organic acid and its derivatives	Organic acid and its derivatives	C8H16O3	149000	144000	132000	35800	44900	44600	1.08944	0.294824	down
2-hydroxyphenylacetic acid	Organic acid and its derivatives	Organic acid and its derivatives	C8H8O3	4140000	4130000	4030000	48100	45400	50300	1.09902	0.0116911	down
4-Hydroxy-3-methylbenzoic acid	Organic acid and its derivatives	Organic acid and its derivatives	C8H8O3	4100000	4100000	3970000	42500	49900	47900	1.09888	0.0115283	down
3,3-Dimethylglutaric acid	Organic acid and its derivatives	Organic acid and its derivatives	C7H12O4	401000	405000	423000	108000	114000	103000	1.09767	0.264443	down
2-Methylglutaric acid	Organic acid and its derivatives	Organic acid and its derivatives	C6H10O4	3110000	3060000	2910000	534000	573000	552000	1.09851	0.182709	down
4-Methoxyphenylacetic acid	Organic acid and its derivatives	Organic acid and its derivatives	C9H10O3	13700	12100	11500	3060	4510	3800	1.07654	0.304826	down
4-Acetamidobutyric acid	Organic acid and its derivatives	Organic acid and its derivatives	C6H11NO3	2660000	2150000	2480000	20400000	18600000	19900000	1.09684	8.07956	up
4-Guanidinobutyric acid	Organic acid and its derivatives	Organic acid and its derivatives	C5H11N3O2	12300000	11900000	11800000	3040000	2550000	2520000	1.0952	0.225278	down
Hydrocinnamic acid	Organic acid and its derivatives	Organic acid and its derivatives	C9H10O2	226000	228000	223000	30600	30700	26500	1.09778	0.12969	down
DL-Pipecolic acid	Organic acid and its derivatives	Organic acid and its derivatives	C6H11NO2	102000000	114000000	116000000	26900000	28400000	31100000	1.09516	0.260241	down
Jasmonic acid	Organic acid and its derivatives	Organic acid and its derivatives	C12H18O3	166000	127000	166000	9	9	9	1.09891	5.88235e-05	down
DL-Stachydrine	Organic acid and its derivatives	Organic acid and its derivatives	C7H14ClNO2	1360000	1220000	1140000	3250000	2750000	3260000	1.08411	2.48925	up
N1-Acetylspermine	Organic acid and its derivatives	Organic acid and its derivatives	C12H28N4O	236000	205000	214000	1870000	1970000	1970000	1.09818	8.87023	up
Ritalinic acid	Organic acid and its derivatives	Organic acid and its derivatives	C13H17NO2	35700	44700	22700	11500	14600	10400	1.00546	0.354025	down
Isonicotinic acid	Organic acid and its derivatives	Organic acid and its derivatives	C6H5NO2	2230000	2000000	2350000	6710000	6810000	6820000	1.09526	3.09119	up
3-Carboxypropyltrimethylammonium	Organic acid and its derivatives	Organic acid and its derivatives	C7H15NO2	605000	516000	546000	245000	216000	258000	1.08405	0.431314	down
Folic acid	Organic acid and its derivatives	Organic acid and its derivatives	C20H23N7O7	160000	183000	183000	537000	553000	518000	1.09498	3.05703	up
Quinoline-4-carboxylic acid	Organic acid and its derivatives	Organic acid and its derivatives	C10H7NO2	223000	278000	277000	140000	117000	118000	1.0645	0.482005	down
Trans-2-Butene-1,4-dicarboxylic acid	Organic acid and its derivatives	Organic acid and its derivatives	C6H8O4	116000	131000	139000	9	9	9	1.09905	6.99482e-05	down
(S)-1-Pyrroline-5-carboxylate	Organic acid and its derivatives	Organic acid and its derivatives	C5H7NO2	3250000	2740000	2070000	6710000	5830000	5670000	1.04051	2.25931	up
(S)-2,3,4,5-Tetrahydropyridine-2-carboxylate	Organic acid and its derivatives	Organic acid and its derivatives	C6H9NO2	261000	195000	223000	9	9	9	1.09895	3.97644e-05	down
Proline betaine	Organic acid and its derivatives	Organic acid and its derivatives	C7H13NO2	79100000	76700000	76000000	166000000	171000000	162000000	1.09772	2.15272	up
(R)-Pantoate	Organic acid and its derivatives	Organic acid and its derivatives	C6H12O4	7720000	8660000	7590000	275000	376000	218000	1.09383	0.0362537	down
L-Arogenate	Organic acid and its derivatives	Organic acid and its derivatives	C10H13NO5	6080000	7490000	7230000	1010000	1170000	1260000	1.09367	0.165385	down
NeuNGc	Organic acid and its derivatives	Organic acid and its derivatives	C11H19NO10	9	9	9	777000	587000	1000000	1.09868	87555.6	up
3-Hydroxycapric acid	Organic acid and its derivatives	Organic acid and its derivatives	C10H20O3	911000	939000	879000	2940000	2990000	3000000	1.09845	3.27226	up
5-Guanidino-2-oxopentanoate	Organic acid and its derivatives	Organic acid and its derivatives	C6H11N3O3	5270000	5670000	5750000	1060000	1480000	1590000	1.08185	0.247454	down
Cyclohexylacetic acid	Organic acid and its derivatives	Organic acid and its derivatives	C8H14O2	3440000	3090000	3170000	821000	966000	841000	1.09446	0.270928	down
Pantothenate	Coenzyme and vitamins	Coenzyme and vitamins	C9H17NO5	199000000	192000000	192000000	13200000	12800000	13400000	1.09902	0.0675815	down
D-Calcium pantothenate	Coenzyme and vitamins	Coenzyme and vitamins	C18H34N2O10	5260000	5050000	5100000	38800	42900	42700	1.09902	0.00807268	down
Biotin	Coenzyme and vitamins	Coenzyme and vitamins	C10H16N2O3S	114000	109000	123000	68700	41400	60400	1.01018	0.492775	down
Pyridoxine	Coenzyme and vitamins	Coenzyme and vitamins	C8H11NO3	791000	382000	440000	97000	53900	74700	1.05576	0.139864	down
Nicotinamide	Coenzyme and vitamins	Coenzyme and vitamins	C6H6N2O	8500000	8350000	8570000	23100000	24300000	24100000	1.09846	2.81275	up
All-Trans-13,14-dihydroretinol	Coenzyme and vitamins	Coenzyme and vitamins	C20H32O	2880000	3280000	3210000	1050000	1080000	1070000	1.09599	0.341515	down
Nicotinic acid	Coenzyme and vitamins	Coenzyme and vitamins	C6H5NO2	51900000	47100000	49600000	12500000	13000000	13000000	1.09796	0.259085	down
Nicotinuric acid	Coenzyme and vitamins	Coenzyme and vitamins	C8H8N2O3	1120000	1240000	955000	9	9	9	1.09903	8.1448e-06	down
N-Methylnicotinamide	Coenzyme and vitamins	Coenzyme and vitamins	C7H8N2O	72900	101000	96500	9	9	9	1.09886	9.98521e-05	down
Pantothenol	Coenzyme and vitamins	Coenzyme and vitamins	C9H19NO4	216000	229000	205000	13800	23400	20200	1.08997	0.0883077	down
Trigonelline	Coenzyme and vitamins	Coenzyme and vitamins	C7H7NO2	763000	819000	630000	122000	125000	169000	1.08623	0.188065	down
Thiamine	Coenzyme and vitamins	Coenzyme and vitamins	C12H17N4OS+	6750000	6470000	6860000	17500000	15500000	14700000	1.09072	2.3755	up
Dethiobiotin	Coenzyme and vitamins	Coenzyme and vitamins	C10H18N2O3	1070000	1070000	1110000	27300	34000	15800	1.09105	0.0237231	down
N6-D-Biotinyl-L-lysine	Coenzyme and vitamins	Coenzyme and vitamins	C16H28N4O4S	1420000	1420000	1380000	3010000	3030000	3070000	1.09862	2.15877	up
N-Oleoylethanolamine	Alkaloids	Alkaloids	C20H39NO2	2560000	2720000	2690000	842000	855000	908000	1.09768	0.326851	down
Terephthalic acid	Others	Benzene and substituted derivatives	C8H6O4	165000	170000	167000	9	9	9	1.09912	5.37849e-05	down
2,5-Dihydroxy benzoic acid	Others	Benzene and substituted derivatives	C7H6O4	6730000	6580000	6670000	1180000	1230000	1210000	1.09898	0.181181	down
3-Hydroxyanthranilic acid	Others	Benzene and substituted derivatives	C7H7NO3	237000	263000	266000	1130000	1100000	1140000	1.09761	4.39948	up
4-Hydroxy-3-methoxybenzaldehyde	Others	Benzene and substituted derivatives	C8H8O3	352000	363000	351000	145000	153000	153000	1.09791	0.423077	down
3,4,5-Trimethoxybenzoic acid	Others	Benzene and substituted derivatives	C10H12O5	267000	274000	266000	17900	16200	17900	1.09878	0.0644362	down
2,4-Dihydroxy benzoic acid	Others	Benzene and substituted derivatives	C7H6O4	6730000	6580000	6670000	1180000	1230000	1210000	1.09898	0.181181	down
DL-3,4-Dihydroxyphenyl glycol	Others	Benzene and substituted derivatives	C8H10O4	2740000	2780000	2740000	715000	718000	711000	1.09908	0.259564	down
2-(4-Hydroxyphenyl) ethanol	Others	Benzene and substituted derivatives	C8H10O2	17500000	18100000	17500000	7670000	7690000	7700000	1.09874	0.434275	down
(E)-3-(3-Hydroxyphenyl) prop-2-enoic acid	Others	Benzene and substituted derivatives	C9H8O3	5580000	5660000	5370000	906000	949000	912000	1.09881	0.166586	down
Ellagic acid	Others	Benzene and substituted derivatives	C14H6O8	29900	31300	26500	69300	68200	72600	1.09101	2.39567	up
Anthranilic acid	Others	Benzene and substituted derivatives	C7H7NO2	87300	89900	92300	24200	17900	26500	1.0831	0.254545	down
Phenoxyacetic acid	Others	Benzene and substituted derivatives	C8H8O3	126000	113000	109000	20100	19200	23100	1.0955	0.17931	down
4-Hydroxybenzyl alcohol	Others	Benzene and substituted derivatives	C7H8O2	35700	41000	47200	8510	10200	7830	1.08759	0.214205	down
Propylparaben	Others	Benzene and substituted derivatives	C10H12O3	353000	348000	340000	91000	97000	91700	1.09845	0.268684	down
Methylparaben	Others	Benzene and substituted derivatives	C8H8O3	449000	458000	438000	126000	133000	134000	1.0984	0.292193	down
Indole-3-ethanol	Others	Benzene and substituted derivatives	C10H11NO	18100	20900	20400	7320	6340	7930	1.08616	0.363468	down
2',4'-Dihydroxyacetophenone	Others	Benzene and substituted derivatives	C8H8O3	449000	458000	438000	126000	133000	134000	1.0984	0.292193	down
p-Cresol	Others	Benzene and substituted derivatives	C7H8O	107000	126000	133000	319000	276000	315000	1.08249	2.48634	up
4-Acetoxyphenol	Others	Benzene and substituted derivatives	C8H8O3	4980000	2510000	3470000	52900	26700	63800	1.08669	0.0130839	down
4-Hydroxybenzoic acid	Others	Benzene and substituted derivatives	C7H6O3	20400000	20000000	19300000	8530000	8880000	8800000	1.09782	0.439028	down
Multifidol	Others	Benzene and substituted derivatives	C11H14O4	2260000	2280000	2200000	853000	866000	844000	1.09871	0.380267	down
2-Hydroxy hippuric acid	Others	Benzene and substituted derivatives	C9H9NO4	9	9	9	23800	25200	23200	1.0991	2674.07	up
Methyleugenol	Others	Benzene and substituted derivatives	C11H14O2	32100	27600	36200	9	9	9	1.0989	0.000281543	down
2-Methoxybenzoic acid	Others	Benzene and substituted derivatives	C8H8O3	93900	105000	63800	9	9	9	1.09853	0.000102779	down
3-(4-Hydroxyphenyl)-propionic acid	Others	Benzene and substituted derivatives	C9H10O3	9	9	9	448000	460000	455000	1.09911	50481.5	up
Phthalic acid	Others	Benzene and substituted derivatives	C8H6O4	1310000	1340000	1310000	326000	322000	337000	1.09888	0.248737	down
Protocatechuic acid	Others	Benzene and substituted derivatives	C7H6O4	606000	613000	592000	123000	130000	150000	1.09581	0.222529	down
P-Aminobenzoate	Others	Benzene and substituted derivatives	C7H7NO2	857000	902000	888000	3850000	4130000	4050000	1.09842	4.54477	up
2-(3,4-Dimethoxyphenyl) ethanamine	Others	Benzene and substituted derivatives	C10H15NO2	435000	552000	496000	174000	221000	222000	1.06893	0.416049	down
Anisic acid	Others	Benzene and substituted derivatives	C8H8O3	241000	267000	280000	92700	80200	100000	1.08748	0.34632	down
4-Ethyl-2-methoxyphenol	Others	Benzene and substituted derivatives	C9H12O2	38100	26800	37900	83600	91200	83000	1.06444	2.50778	up
1-Naphthylamine	Others	Benzene and substituted derivatives	C10H9N	13300	12500	11300	5100	2490	3180	1.04116	0.290296	down
4-Vinylguaiacol	Others	Benzene and substituted derivatives	C9H10O2	87600	83100	84500	589000	641000	793000	1.09481	7.92712	up
Diglycidyl resorcinol	Others	Benzene and substituted derivatives	C12H14O4	22300	20800	17200	9	9	9	1.09889	0.000447761	down
Benzamidine	Others	Benzene and substituted derivatives	C7H8N2	2580000	2670000	2710000	731000	695000	594000	1.09419	0.253769	down
α-Cyclopiazonic acid	Others	Benzene and substituted derivatives	C20H20N2O3	9	9	9	16100000	19100000	17800000	1.09908	1.96296e+06	up
3-Amino-3-(4-hydroxyphenyl) propanoate	Others	Benzene and substituted derivatives	C9H11NO3	4190000	4380000	4530000	125000	59600	131000	1.08923	0.0240916	down
N-Oleoyl-L-serine	Others	Alcohols and amines	C21H39NO4	17300000	16500000	16500000	6610000	8030000	7070000	1.08848	0.43161	down
Trimethylamine N-oxide	Others	Alcohols and amines	C3H9NO	7050000	6860000	7070000	41700	47000	42800	1.099	0.00626787	down
N-Acetylhistamine	Others	Alcohols and amines	C7H11N3O	508000	519000	590000	202000	191000	185000	1.09314	0.357452	down
1,3-Diaminopropane	Others	Alcohols and amines	C3H10N2	60100	50600	58200	162000	154000	156000	1.09305	2.79455	up
Spermidine	Others	Alcohols and amines	C7H19N3	2600000	2670000	2680000	8260000	8550000	8150000	1.09863	3.13962	up
3-(Methylthio)-1-propanol	Others	Alcohols and amines	C4H10OS	29200000	29700000	30000000	907000	781000	832000	1.09876	0.0283465	down
1-Aminopropan-2-ol	Others	Alcohols and amines	C3H9NO	7050000	6860000	7070000	41700	47000	42800	1.099	0.00626787	down
Acetylcholine	Others	Alcohols and amines	C7H15NO2	605000	516000	546000	245000	216000	258000	1.08405	0.431314	down
N-(2-Hydroxyethyl) stearamide	Others	Alcohols and amines	C20H41NO2	4270000	4120000	4380000	387000	355000	362000	1.09871	0.0864526	down
N, N-Diacetyl-O-methylhydroxylamine	Others	Alcohols and amines	C5H9NO3	70600	68800	110000	24300	13000	19700	1.04615	0.228549	down
Arachidyl glycine	Others	Alcohols and amines	C22H43NO3	894000	673000	643000	313000	222000	245000	1.05838	0.352941	down
Linoleylethanolamide	Others	Alcohols and amines	C20H37NO2	122000000	127000000	124000000	41300000	41600000	44500000	1.09789	0.341555	down
Palmitoyl-EA	Others	Alcohols and amines	C18H35NO2	1780000	1870000	1870000	581000	556000	560000	1.09838	0.307428	down
Hypotaurocyamine	Others	Alcohols and amines	C3H9N3O2S	88700000	94100000	97300000	23700000	27900000	27800000	1.09431	0.28347	down
Pregnanetriol	Others	Alcohols and amines	C21H36O3	737000	787000	814000	4460000	4800000	6140000	1.09259	6.58683	up
D-Panthenol	Others	Alcohols and amines	C9H19NO4	96400	99800	90100	6430	10200	14500	1.0763	0.108732	down
2-(2-Benzothiazolylthio) ethanol	Others	Alcohols and amines	C9H9NOS2	43400	58300	53500	9	9	9	1.09891	0.000173969	down
N-Acetyl-D-galactosamine	Others	Alcohols and amines	C8H15NO6	361000	374000	429000	64400	37700	75800	1.07202	0.152835	down
1-(3-Pyridinyl)-1,4-butanediol	Others	Alcohols and amines	C9H13NO2	13300000	13400000	13000000	1100000	1160000	1100000	1.09897	0.0846348	down
N1-Acetylspermidine	Others	Alcohols and amines	C9H21N3O	522000	514000	529000	1560000	1430000	1530000	1.09765	2.88818	up
1-(2-Acetamido-2-deoxy-alpha-D-glucopyranosyl)-1D-myo-inositol	Others	Alcohols and amines	C14H25NO11	9	9	9	62800	58600	71300	1.099	7137.04	up
Homo-gamma-linolenoyl ethanolamide	Others	Alcohols and amines	C20H35NO2	3760000	3840000	3790000	772000	796000	796000	1.09902	0.20755	down
4-Pyridoxic acid	Others	Heterocyclic compounds	C8H9NO4	54400000	50500000	54300000	2340000	2550000	2550000	1.0988	0.0467337	down
6-Hydroxynicotinic acid	Others	Heterocyclic compounds	C6H5NO3	121000	186000	268000	48900	41000	26600	1.03011	0.202609	down
Pyridoxal 5'-phosphate	Others	Heterocyclic compounds	C8H10NO6P	88300	102000	110000	751000	730000	752000	1.09678	7.4359	up
Indole-3-carboxaldehyde	Others	Heterocyclic compounds	C9H7NO	247000	262000	245000	89100	91000	94300	1.09767	0.363926	down
Carbazole	Others	Heterocyclic compounds	C12H9N	2150	1890	2060	9	9	9	1.09899	0.00442623	down
L-Sepiapterin	Others	Heterocyclic compounds	C9H11N5O3	36100000	34100000	36500000	4290000	4570000	4780000	1.09842	0.127835	down
D-Piperidine acid	Others	Heterocyclic compounds	C6H11NO2	5480000	5090000	4600000	967000	797000	772000	1.09384	0.167172	down
Indole-4-carboxaldehyde	Others	Heterocyclic compounds	C9H7NO	247000	262000	245000	89100	91000	94300	1.09767	0.363926	down
Indole-3-carboxylic acid	Others	Heterocyclic compounds	C9H7NO2	9	9	9	10900	11200	9750	1.09906	1179.63	up
Quinolinic acid	Others	Heterocyclic compounds	C7H5NO4	126000	117000	110000	3810	6520	3550	1.09127	0.0393201	down
1-Pyrroline-4-hydroxy-2-carboxylate	Others	Heterocyclic compounds	C5H7NO3	4110000	3520000	4010000	717000	660000	939000	1.08807	0.198969	down
1,4-Dihydro-1-methyl-4-oxo-3-pyridinecarboxamide	Others	Heterocyclic compounds	C7H8N2O2	11700000	12700000	12300000	3090000	3590000	2950000	1.09414	0.262398	down
10-Formyl-Thf	Others	Heterocyclic compounds	C20H23N7O7	160000	183000	183000	537000	553000	518000	1.09498	3.05703	up
2-Pyrrolidinone	Others	Heterocyclic compounds	C4H7NO	10500000	11200000	10400000	53500000	52200000	55200000	1.09839	5.01246	up
2-Acetyl-5-methylfuran	Others	Heterocyclic compounds	C7H8O2	596000	658000	669000	183000	162000	170000	1.09587	0.267811	down
2-Methylfuran	Others	Heterocyclic compounds	C5H6O	627000	684000	657000	55400	45400	47300	1.09766	0.0752541	down
6-Methylnicotinamide	Others	Heterocyclic compounds	C7H8N2O	71800000	70900000	74300000	10200000	10900000	11100000	1.09864	0.148387	down
Pyridoxal	Others	Heterocyclic compounds	C8H9NO3	470000	432000	465000	169000	225000	254000	1.04568	0.474031	down
2-Methylpyrazine	Others	Heterocyclic compounds	C5H6N2	79900	102000	94900	27000	40400	17300	1.01564	0.305997	down
2-Picolinic acid	Others	Heterocyclic compounds	C6H5NO2	3290000	2990000	3430000	817000	842000	886000	1.09643	0.262101	down
Indole-5-carboxylic acid	Others	Heterocyclic compounds	C9H7NO2	1130000	1160000	1120000	223000	236000	217000	1.0985	0.19824	down
Piperidone	Others	Heterocyclic compounds	C9H15NO2	311000	330000	477000	107000	153000	142000	1.04098	0.359571	down
1-Methyl-6-oxo-1,6-dihydropyridine-3-carboxamide	Others	Heterocyclic compounds	C7H8N2O2	797000	974000	883000	189000	243000	263000	1.08372	0.261869	down
L-2-Methyltryptophan	Others	Heterocyclic compounds	C12H14N2O2	183000	212000	172000	1650000	1560000	1600000	1.09712	8.48325	up
D-Lysopine	Others	Heterocyclic compounds	C9H18N2O4	33800	39000	39200	82700	85100	113000	1.06749	2.50714	up
Diethyl sulfate	Others	Aldehyde, ketones, and esters	C4H10O4S	508000	516000	521000	125000	103000	129000	1.0941	0.231068	down
Methyl isobutyl ketone	Others	Aldehyde, ketones, and esters	C6H12O	28500	32700	38200	60300	80000	70300	1.04864	2.11871	up
2,3-Pentanedione	Others	Aldehyde, ketones, and esters	C5H8O2	35300	30600	29800	69600	73800	65800	1.08572	2.186	up
9-Octadecenal	Others	Aldehyde, ketones, and esters	C18H34O	1060000	1360000	1340000	4310000	4190000	3900000	1.08796	3.29787	up
Methyl 2-pyrrolidone-5-carboxylate	Others	Aldehyde, ketones, and esters	C6H9NO3	4440000	3810000	4240000	605000	485000	613000	1.0948	0.136349	down
3β,5β-Ketodiol	Others	Aldehyde, ketones, and esters	C27H44O3	184000	184000	122000	9	9	9	1.09869	5.5102e-05	down
2,22-Dideoxy-3-dehydroecdysone	Others	Aldehyde, ketones, and esters	C27H42O4	28900	38200	36400	76700	72000	71400	1.07016	2.12657	up
6-Acetamido-2-oxohexanoate	Others	Aldehyde, ketones, and esters	C8H13NO4	1860000	2010000	1950000	484000	514000	480000	1.098	0.253952	down
4-Cholestenone	Others	Aldehyde, ketones, and esters	C27H44O	912000	778000	949000	3860000	3820000	4220000	1.09462	4.50928	up
Choline	Others	Tryptamines, cholines, and pigments	C5H14NO+	5360000	5490000	5430000	11200000	11500000	10900000	1.09795	2.06388	up
N-Acetyl-5-hydroxytryptamine	Others	Tryptamines, cholines, and pigments	C12H14N2O2	26100	39800	24800	87400	90600	74000	1.04926	2.77839	up
Sn-Glycero-3-phosphocholine	Others	Tryptamines, cholines, and pigments	C8H20NO6P	3420000	2600000	3120000	8850000	8080000	8560000	1.08472	2.78884	up
Biliverdin	Others	Tryptamines, cholines, and pigments	C33H34N4O6	153000	160000	155000	535000	573000	551000	1.09829	3.54487	up
4-Hydroxytryptamine	Others	Tryptamines, cholines, and pigments	C10H12N2O	932000	981000	958000	17100	18400	15800	1.0988	0.0178683	down
Lathosterol	Others	Hormones and hormone related compounds	C27H46O	1250000	977000	1200000	597000	379000	466000	1.03819	0.420776	down
17α,20α-Dihydroxycholesterol	Others	Hormones and hormone related compounds	C27H46O3	482000	530000	429000	215000	244000	187000	1.06762	0.4483	down
Ergosterol	Others	Hormones and hormone related compounds	C28H44O	2680000	2810000	2730000	188000	176000	198000	1.09874	0.0683698	down
1,6-Anhydro-N-acetyl-beta-muramate	Others	Others	C11H17NO7	586000	533000	527000	9	9	9	1.09909	1.64034e-05	down
Kojibiose	Others	Others	C12H22O11	2290000	2000000	1940000	488000	308000	276000	1.07669	0.172071	down
Mavidin	Others	Others	C17H14O7	190000	192000	182000	2930	2180	2700	1.09814	0.0138475	down
Butenoyl PAF	Others	Others	C28H56NO7P	634000	534000	531000	267000	240000	187000	1.06138	0.408476	down

## Sheet: Table S6
Table S6. Differential metabolites detected between BLs and NCs.
Compounds	Classes	Subclasses	Formula	NC1	NC2	NC3	BL1	BL2	BL3	VIP	Fold_Change	Type
Lysope 18:1	Lipids	Glycerophospholipids	C23H46NO7P	8850000	8790000	9250000	75000000	71600000	71600000	1.05002	8.11454	up
Lysope 16:0	Lipids	Glycerophospholipids	C21H44NO7P	41900000	41100000	43500000	160000000	151000000	153000000	1.04954	3.66798	up
Lysope 14:0	Lipids	Glycerophospholipids	C19H40NO7P	22000	19900	20600	337000	332000	334000	1.04999	16.048	up
PysoPE 20:2 (2n isomer1)	Lipids	Glycerophospholipids	C25H48NO7P	4030000	4260000	4030000	59600000	54100000	57700000	1.04991	13.9123	up
PysoPE 20:2	Lipids	Glycerophospholipids	C25H48NO7P	4030000	4260000	4030000	59600000	54100000	57700000	1.04991	13.9123	up
PysoPE 20:3 (2n isomer1)	Lipids	Glycerophospholipids	C25H46NO7P	39100	44300	45800	1090000	1010000	1080000	1.04967	24.613	up
PysoPE 20:3	Lipids	Glycerophospholipids	C25H46NO7P	39100	44300	45800	1090000	1010000	1080000	1.04967	24.613	up
PysoPE 20:4 (2n isomer1)	Lipids	Glycerophospholipids	C25H44NO7P	68200	80400	79900	5030	4840	6550	1.04665	0.07186	down
PysoPE 20:5 (2n isomer1)	Lipids	Glycerophospholipids	C25H42NO7P	40800	45900	47100	8540	8490	9400	1.04781	0.197534	down
PysoPE 20:5	Lipids	Glycerophospholipids	C25H42NO7P	40800	45900	47100	8540	8490	9400	1.04781	0.197534	down
PysoPE 18:2	Lipids	Glycerophospholipids	C23H44NO7P	52700000	56000000	55000000	835000000	752000000	824000000	1.04985	14.7282	up
PysoPE 18:3 (2n isomer)	Lipids	Glycerophospholipids	C23H42NO7P	2030000	2200000	2180000	44900000	43600000	42900000	1.05006	20.4992	up
PysoPE 18:3	Lipids	Glycerophospholipids	C23H42NO7P	2030000	2210000	2180000	44800000	43000000	45000000	1.05004	20.6854	up
PysoPE 16:0 (2n isomer)	Lipids	Glycerophospholipids	C21H44NO7P	41900000	41100000	43500000	160000000	151000000	153000000	1.04954	3.66798	up
PysoPE 16:1	Lipids	Glycerophospholipids	C21H42NO7P	3000000	3090000	3050000	77000000	74200000	76000000	1.05021	24.8578	up
Lysopc 14:0	Lipids	Glycerophospholipids	C22H46NO7P	120000	125000	134000	1600000	1580000	1650000	1.04985	12.7441	up
Lysopc 16:0	Lipids	Glycerophospholipids	C24H50NO7P	29900000	31900000	30900000	162000000	156000000	163000000	1.04984	5.18878	up
Lysopc 16:1	Lipids	Glycerophospholipids	C24H48NO7P	1540000	1500000	1570000	30000000	29800000	31000000	1.05016	19.6963	up
Lysopc 18:1	Lipids	Glycerophospholipids	C26H52NO7P	33900000	33700000	34900000	216000000	207000000	208000000	1.05006	6.1561	up
Lysopc 18:2	Lipids	Glycerophospholipids	C26H50NO7P	88200000	84000000	92600000	474000000	459000000	469000000	1.04958	5.29456	up
Lysopc 20:1	Lipids	Glycerophospholipids	C28H56NO7P	1350000	1670000	1430000	9450000	9540000	9770000	1.04777	6.46292	up
Lysopc 20:2	Lipids	Glycerophospholipids	C28H54NO7P	2090000	2160000	2210000	35100000	33600000	34100000	1.05013	15.9133	up
Lysopc 15:0	Lipids	Glycerophospholipids	C23H48NO7P	278000	303000	229000	9800000	9760000	9710000	1.04912	36.1358	up
Lysope 18:2 (2N Isomer)	Lipids	Glycerophospholipids	C26H50NO7P	88200000	84000000	92600000	474000000	459000000	469000000	1.04958	5.29456	up
Lysopc 18:3	Lipids	Glycerophospholipids	C26H48NO7P	2100000	2390000	2180000	6200000	6360000	5880000	1.04619	2.76462	up
LysoPE (16:1(9Z)/0:0)	Lipids	Glycerophospholipids	C21H42NO7P	75600	86900	77000	1940000	1860000	1940000	1.04981	23.9666	up
1,2-Dioctanoyl PC	Lipids	Glycerophospholipids	C24H48NO8P	9	9	9	505000	433000	457000	1.05021	51666.7	up
1,2-Dodecanoyl PC	Lipids	Glycerophospholipids	C28H56NO8P	43500	52700	57500	2600000	2710000	2560000	1.04929	51.2036	up
PE (18:1(9Z)/0:0)	Lipids	Glycerophospholipids	C23H46NO7P	5570000	5700000	4990000	24300000	43100000	28500000	1.02942	5.89791	up
1-O-Palmitoyl-2-O-acetyl-sn-glycerol-3-phosphate choline	Lipids	Glycerophospholipids	C26H52NO8P	9	9	9	1670000	1640000	1750000	1.05023	187407	up
2-O-Methyl PAF C-16	Lipids	Glycerophospholipids	C25H54NO6P	58900000	57100000	54900000	276000000	260000000	268000000	1.04963	4.70451	up
LysoPC 20:1 (2n isomer)	Lipids	Glycerophospholipids	C28H57NO7P	1770000	1520000	1550000	10000000	7530000	11700000	1.03803	6.03926	up
LysoPC 20:2 (2n isomer2)	Lipids	Glycerophospholipids	C28H55NO7P	2660000	2760000	2750000	42400000	43700000	44000000	1.05016	15.9241	up
LysoPC 20:2 (2n isomer1)	Lipids	Glycerophospholipids	C28H55NO7P	2660000	2760000	2750000	42400000	43700000	44000000	1.05016	15.9241	up
LysoPC 20:3 (2n isomer)	Lipids	Glycerophospholipids	C28H53NO7P	190000	200000	233000	5510000	5160000	5460000	1.04943	25.8909	up
LysoPC 20:3	Lipids	Glycerophospholipids	C28H53NO7P	190000	200000	233000	5510000	5160000	5460000	1.04943	25.8909	up
LysoPC 20:4 (2n isomer)	Lipids	Glycerophospholipids	C28H51NO7P	312000	320000	336000	1780000	1730000	1790000	1.04983	5.47521	up
LysoPC 20:4	Lipids	Glycerophospholipids	C28H51NO7P	312000	320000	336000	1780000	1730000	1790000	1.04983	5.47521	up
LysoPC 18:1 (2n isomer)	Lipids	Glycerophospholipids	C26H53NO7P	43900000	38900000	42100000	248000000	255000000	251000000	1.04936	6.03683	up
LysoPC 18:2 (2n isomer1)	Lipids	Glycerophospholipids	C26H51NO7P	122000000	118000000	128000000	466000000	442000000	450000000	1.04928	3.69022	up
LysoPC 18:3 (2n isomer3)	Lipids	Glycerophospholipids	C26H49NO7P	25200	36600	36900	2950000	2990000	2950000	1.04862	90.0709	up
LysoPC 18:3 (2n isomer2)	Lipids	Glycerophospholipids	C26H49NO7P	4750000	4540000	5150000	59900000	61400000	61500000	1.04977	12.6593	up
LysoPC 16:1 (2n isomer)	Lipids	Glycerophospholipids	C24H49NO7P	340000	410000	425000	19600000	19900000	19700000	1.04959	50.383	up
Lyso-PAF C-16	Lipids	Glycerophospholipids	C24H52NO6P	1290000	1740000	1440000	8950000	8910000	9950000	1.04472	6.22148	up
LysoPE (15:0/0:0)	Lipids	Glycerophospholipids	C20H42NO7P	1070000	1130000	1040000	19800000	18800000	17800000	1.04986	17.4074	up
PAz-PC	Lipids	Glycerophospholipids	C33H64NO10P	739000	811000	794000	7590000	8270000	8440000	1.04951	10.3669	up
PE (17:1(9Z)/0:0)	Lipids	Glycerophospholipids	C22H44NO7P	43000	35500	40400	2990000	2810000	2970000	1.04983	73.7595	up
PE (17:0/0:0)	Lipids	Glycerophospholipids	C22H46NO7P	1490000	1400000	1700000	36500000	36800000	37500000	1.04955	24.1394	up
Azelaoyl PAF	Lipids	Glycerophospholipids	C33H66NO9P	134000	124000	144000	14100000	14000000	13700000	1.05005	103.98	up
LPA (18:2)	Lipids	Glycerophospholipids	C21H39O7P	9	9	9	24400000	22900000	23900000	1.05024	2.63704e+06	up
1-(1Z-Hexadecenyl)-sn-glycero-3-phosphocholine	Lipids	Glycerophospholipids	C24H50NO6P	9	9	9	21400000	21000000	22200000	1.05023	2.39259e+06	up
MG (18:2(9Z,12Z)/0:0/0:0) [rac]	Lipids	Glycerolipids	C21H38O4	356000	345000	369000	16200000	16200000	11500000	1.0482	41.028	up
(±) 1,2-Sebacyl glycerol (10: 0)	Lipids	Glycerolipids	C23H44O5	96700	132000	116000	20600	17100	14800	1.04003	0.152306	down
MG (18:1(9Z)/0:0/0:0) [rac]	Lipids	Glycerolipids	C21H40O4	235000	249000	233000	28600	22600	32800	1.04469	0.117155	down
Sphinganine 1-phosphate	Lipids	Sphingolipids	C18H40NO5P	7980	8170	6700	9	9	9	1.05006	0.00118162	down
9-HpODE	Lipids	Oxidized lipids	C18H32O4	103000	103000	108000	17000	14700	15000	1.04885	0.148726	down
13-HOTrE	Lipids	Oxidized lipids	C18H30O3	6570000	6960000	6780000	346000	335000	344000	1.05014	0.0504677	down
9,10-DiHOME	Lipids	Oxidized lipids	C18H34O4	133000000	139000000	141000000	1930000	1760000	1780000	1.05009	0.0132446	down
DHA	Lipids	Oxidized lipids	C22H32O2	28600	35900	27200	3910	5300	3720	1.03983	0.141003	down
9-HOTrE	Lipids	Oxidized lipids	C18H30O3	7620000	7830000	7930000	159000	151000	154000	1.05018	0.019846	down
(±)12-HEPE	Lipids	Oxidized lipids	C20H30O3	29400	35600	31600	9	9	9	1.05014	0.000279503	down
(±)12-HETE	Lipids	Oxidized lipids	C20H32O3	81900	88900	85500	9	9	9	1.05022	0.000105345	down
(±)15-HEPE	Lipids	Oxidized lipids	C20H30O3	29400	35600	31600	9	9	9	1.05014	0.000279503	down
(±)16-HETE	Lipids	Oxidized lipids	C20H32O3	9	9	9	20300	18300	20100	1.05021	2174.07	up
(±)18-HEPE	Lipids	Oxidized lipids	C20H30O3	29400	35600	31600	9	9	9	1.05014	0.000279503	down
(±)5-HEPE	Lipids	Oxidized lipids	C20H30O3	25500	22300	23800	5270	5310	4360	1.04544	0.208659	down
11,12-EET	Lipids	Oxidized lipids	C20H32O3	161000	158000	152000	9	9	9	1.05023	5.73248e-05	down
12,13-EpOME	Lipids	Oxidized lipids	C18H32O3	15400000	16400000	15700000	6470000	6050000	6210000	1.04842	0.394316	down
13-oxoODE	Lipids	Oxidized lipids	C18H30O3	45400000	48200000	47000000	7010000	6430000	6710000	1.04969	0.143314	down
15-oxoETE	Lipids	Oxidized lipids	C20H30O3	10200	10600	9930	9	9	9	1.05022	0.00087862	down
9,10-EpOME	Lipids	Oxidized lipids	C18H32O3	15400000	16400000	15700000	6470000	6050000	6210000	1.04842	0.394316	down
9-oxoODE	Lipids	Oxidized lipids	C18H30O3	61700000	64200000	63800000	1720000	1650000	1550000	1.05006	0.0259357	down
13(R)-HODE	Lipids	Oxidized lipids	C18H32O3	88400000	92700000	92000000	40700000	38700000	39400000	1.04887	0.435005	down
9(S)-HpOTrE	Lipids	Oxidized lipids	C18H30O4	607000	639000	576000	26000	15800	25900	1.04481	0.037157	down
13-HpODE	Lipids	Oxidized lipids	C18H32O4	1090000	1060000	1080000	9	9	9	1.05024	8.35913e-06	down
12,13-DiHOME	Lipids	Oxidized lipids	C18H34O4	133000000	139000000	141000000	1930000	1760000	1780000	1.05009	0.0132446	down
9(S)-HODE	Lipids	Oxidized lipids	C18H32O3	68500	67700	56900	9	9	9	1.05014	0.000139824	down
5,6-DiHETrE	Lipids	Oxidized lipids	C20H34O4	167000	204000	212000	9	9	9	1.05012	4.63122e-05	down
20-HETE	Lipids	Oxidized lipids	C20H32O3	9	9	9	202000	155000	185000	1.05012	20074.1	up
Dodecanedioic aicd	Lipids	Fatty acyls	C12H22O4	36200	34600	35400	15100	15200	16100	1.04847	0.436911	down
γ-Linolenic acid (C18:3N6)	Lipids	Fatty acyls	C18H30O2	2960000	3030000	2980000	657000	650000	655000	1.05018	0.218729	down
Palmitoleic acid (C16:1)	Lipids	Fatty acyls	C16H30O2	169000000	174000000	166000000	30100000	34500000	36200000	1.04772	0.198035	down
Dodecanoic acid (C12:0)	Lipids	Fatty acyls	C12H24O2	1310000	1360000	1330000	515000	473000	492000	1.04865	0.37	down
Elaidic acid (C18:1N9T)	Lipids	Fatty acyls	C18H34O2	1890000	1970000	1920000	376000	355000	370000	1.04988	0.190484	down
Cis-11,14-Eicosadienoic acid (C20:2)	Lipids	Fatty acyls	C20H36O2	23100	23400	25400	9	9	9	1.05021	0.000375522	down
Capric acid (C10:0)	Lipids	Fatty acyls	C10H20O2	14000	14500	13200	2760	3110	3690	1.04286	0.229257	down
Arachidic acid (C20:0)	Lipids	Fatty acyls	C20H40O2	463000	467000	487000	9	9	9	1.05023	1.90543e-05	down
Α-Linolenic acid (C18:3N3)	Lipids	Fatty acyls	C18H30O2	2960000	3030000	2980000	657000	650000	655000	1.05018	0.218729	down
Myristic acid	Lipids	Fatty acyls	C14H28O2	8560	9830	9430	1830	2360	2450	1.04027	0.238677	down
9,12-Octadecadienoic acid	Lipids	Fatty acyls	C18H28O2	526000	540000	529000	151000	144000	144000	1.04981	0.275235	down
Cis-9,10-Epoxystearic acid	Lipids	Fatty acyls	C18H34O3	1460000	1510000	1490000	171000	184000	177000	1.05	0.119283	down
1-Cis-Heptadeenoic acid (17:1n7)	Lipids	Fatty acyls	C17H32O2	196000	212000	234000	108000	103000	100000	1.03778	0.484424	down
DL-2-Hydroxystearic acid	Lipids	Fatty acyls	C18H36O3	119000	153000	107000	9	9	9	1.04998	7.12401e-05	down
Punicic acid	Lipids	Fatty acyls	C18H30O2	310000000	315000000	319000000	71700000	68600000	67500000	1.04985	0.220127	down
15-Deoxy-δ-12,14-PGJ2	Lipids	Fatty acyls	C20H28O3	760000	816000	768000	9	9	9	1.05023	1.15188e-05	down
Isobutyryl carnitine	Lipids	Fatty acyls	C11H21NO4	2690000	2890000	2810000	87400000	86500000	90100000	1.05014	31.466	up
Stearidonic acid	Lipids	Fatty acyls	C18H28O2	9	9	9	73200	109000	82000	1.04986	9785.19	up
2-Methylbutyroylcarnitine	Lipids	Fatty acyls	C12H23NO4	7090000	7050000	7320000	158000000	159000000	160000000	1.0502	22.2274	up
(±)-Myristylcarnitine	Lipids	Fatty acyls	C21H41NO4	30200	27800	34500	9	9	9	1.05011	0.000291892	down
Carnitine C22:2	Lipids	Fatty acyls	C29H53NO4	153000	156000	152000	1070000	962000	1020000	1.04968	6.62039	up
Carnitine C20:1	Lipids	Fatty acyls	C27H51NO4	1280000	1160000	1390000	3670000	3410000	3430000	1.0436	2.74413	up
Carnitine C18:3-OH	Lipids	Fatty acyls	C25H43NO5	13500	9270	9300	3060	3980	3620	1.01449	0.332398	down
Carnitine C18:1	Lipids	Fatty acyls	C25H47NO4	135000	154000	140000	36600	27300	27000	1.04035	0.211888	down
Carnitine C14:0	Lipids	Fatty acyls	C21H41NO4	92400	85400	97100	9	9	9	1.0502	9.82175e-05	down
Carnitine C13:0	Lipids	Fatty acyls	C20H39NO4	212000	190000	201000	17200	20600	21700	1.04798	0.0986733	down
Carnitine C6:DC	Lipids	Fatty acyls	C13H23NO6	12100	21700	21800	9	9	9	1.04883	0.000485612	down
Carnitine C7:1	Lipids	Fatty acyls	C14H25NO4	80200	83900	77800	9	9	9	1.05022	0.000111616	down
Carnitine ph-C1	Lipids	Fatty acyls	C14H19NO4	9	9	9	137000	128000	130000	1.05023	14629.6	up
Carnitine C6:0 Isomer 1	Lipids	Fatty acyls	C13H25NO4	44300	51800	58200	103000	106000	110000	1.02527	2.0674	up
Carnitine C5:0	Lipids	Fatty acyls	C12H23NO4	2440000	2510000	2610000	31200000	30500000	30300000	1.05009	12.1693	up
Carnitine C5:1	Lipids	Fatty acyls	C12H21NO4	636000	351000	431000	4560000	4710000	4700000	1.03847	9.8519	up
Carnitine C4:0	Lipids	Fatty acyls	C11H21NO4	2650000	2840000	2850000	84500000	84300000	85800000	1.05013	30.5276	up
Octapentaenoic acid	Lipids	Fatty acyls	C18H26O2	9	9	9	24200	23400	18400	1.04999	2444.44	up
Hydroxyeicosapentaenoic acid	Lipids	Fatty acyls	C20H28O3	80500	92700	92600	13200	9760	10800	1.04523	0.127013	down
Carnitine C15 Isomer1	Lipids	Fatty acyls	C22H43NO4	755000	751000	759000	102000	105000	111000	1.04991	0.140397	down
Carnitine C16:2-OH Isomer 1	Lipids	Fatty acyls	C23H41NO5	43100	38100	39600	10200	9250	12100	1.04168	0.261175	down
Carnitine C18:1 Isomer1	Lipids	Fatty acyls	C25H47NO4	140000	162000	140000	29000	39900	36700	1.03889	0.238914	down
Carnitine C20:1 Isomer 1	Lipids	Fatty acyls	C27H51NO4	25800	29400	32200	9	9	9	1.0501	0.000308924	down
12-Oxo-9(Z)-dodecenoic acid	Lipids	Fatty acyls	C12H20O3	368000	349000	360000	9	9	9	1.05023	2.50696e-05	down
Myristoleic acid	Lipids	Fatty acyls	C14H26O2	3730000	3860000	3820000	40000	35900	37000	1.05011	0.00989483	down
16-Oxo-palmitate	Lipids	Fatty acyls	C16H30O3	120000	119000	108000	9	9	9	1.05021	7.78098e-05	down
(2'E,4'Z,8E)-Colneleic acid	Lipids	Fatty acyls	C18H30O3	82700	105000	82400	9	9	9	1.05008	9.9963e-05	down
8-[(1R,2R)-3-Oxo-2-{(Z)-pent-2-enyl}cyclopentyl]octanoate	Lipids	Fatty acyls	C18H30O3	23800000	24400000	24000000	455000	438000	413000	1.05012	0.0180886	down
(8E,10S)-10-Hydroperoxyoctadeca-8-enoate	Lipids	Fatty acyls	C18H34O4	6220000	6970000	6650000	77600	78500	76900	1.05011	0.011744	down
9,10-Dihydroxystearate	Lipids	Fatty acyls	C18H36O4	214000	216000	215000	9	9	9	1.05024	4.18605e-05	down
12(S)-Hydroxy-16-heptadecynoic acid	Lipids	Fatty acyls	C17H30O3	2140000	2350000	2280000	27900	17100	19600	1.04805	0.0095421	down
15-OxoEDE	Lipids	Fatty acyls	C20H34O3	8900000	9890000	9600000	3080000	3180000	3270000	1.04799	0.335682	down
15(R)-HEDE	Lipids	Fatty acyls	C20H36O3	4870000	5350000	5300000	857000	824000	870000	1.04947	0.164369	down
(15Z)-12-Oxophyto-10,15-dienoate	Lipids	Fatty acyls	C18H28O3	7110000	7580000	7390000	674000	665000	681000	1.05009	0.0914855	down
Palmitoyl ethanolamide	Lipids	Fatty acyls	C18H37NO2	10900000	11700000	11600000	1450000	1450000	1610000	1.04936	0.131871	down
9-Oxo-11-(3-pentyl-2-oxiranyl)-10E-undecenoic acid	Lipids	Fatty acyls	C18H30O4	9	9	9	7680000	7550000	7790000	1.05024	852593	up
Cis-7-Hexadecenoic acid	Lipids	Fatty acyls	C16H30O2	485000	488000	450000	27200	33100	39700	1.0466	0.0702741	down
13-Docosenamide	Lipids	Fatty acyls	C22H43NO	71300	69200	69000	9	9	9	1.05023	0.000128878	down
L-Cystine	Amino acid and its derivatives	Amino acids	C6H12N2O4S2	97700	109000	84900	33900	33400	29800	1.03838	0.33299	down
L-Arginine	Amino acid and its derivatives	Amino acids	C6H14N4O2	81900000	83400000	77800000	23800000	29000000	28800000	1.04236	0.335664	down
L-Citrulline	Amino acid and its derivatives	Amino acids	C6H13N3O3	3290000	3180000	2800000	1360000	1340000	1410000	1.04194	0.443366	down
L-Glutamic acid	Amino acid and its derivatives	Amino acids	C5H9NO4	480000000	435000000	440000000	205000000	176000000	189000000	1.04212	0.420664	down
L-Phenylalanine	Amino acid and its derivatives	Amino acids	C9H11NO2	209000000	199000000	206000000	33600000	32600000	30000000	1.04939	0.156678	down
L-Asparagine anhydrous	Amino acid and its derivatives	Amino acids	C4H8N2O3	6130000	5990000	5830000	2420000	2210000	2350000	1.04802	0.388858	down
L-Glutamine	Amino acid and its derivatives	Amino acids	C5H10N2O3	23800000	25300000	20800000	130000	120000	142000	1.04979	0.00560801	down
L-Homocitrulline	Amino acid and its derivatives	Amino acids	C7H15N3O3	1080000	1040000	965000	3150000	2280000	2410000	1.02424	2.54133	up
L-Saccharopine	Amino acid and its derivatives	Amino acids	C11H20N2O6	40000000	37000000	35400000	189000000	166000000	161000000	1.04696	4.59075	up
L-Isoisoleucine	Amino acid and its derivatives	Amino acids	C6H13NO2	107000000	119000000	104000000	39100000	35900000	46100000	1.03585	0.36697	down
D-Homocysteine	Amino acid and its derivatives	Amino acids	C4H9NO2S	3220000	4120000	3550000	1000000	1180000	1180000	1.03805	0.30854	down
L-Tyrosine	Amino acid and its derivatives	Amino acids	C9H11NO3	258000000	296000000	238000000	123000000	117000000	120000000	1.03595	0.454545	down
L-Ornithine	Amino acid and its derivatives	Amino acids	C5H13ClN2O2	67600000	69400000	67200000	587000	620000	629000	1.05019	0.00899119	down
L-Histidine	Amino acid and its derivatives	Amino acids	C6H9N3O2	313000000	313000000	298000000	53500000	50400000	51900000	1.04985	0.168615	down
L-Valine	Amino acid and its derivatives	Amino acids	C5H11NO2	430000000	489000000	490000000	203000000	240000000	231000000	1.03367	0.478353	down
Homo-L-arginine	Amino acid and its derivatives	Amino acids	C7H16N4O2	84900000	69300000	97300000	4550000	4650000	4150000	1.04757	0.0530815	down
L-Homophenylalanine	Amino acid and its derivatives	Amino acids	C10H13NO2	22300	29300	26000	11900	11400	12700	1.02501	0.463918	down
L-Pyroglutamic acid	Amino acid and its derivatives	Amino acid derivatives	C5H7NO3	2220000	2450000	2960000	7290000	9240000	7390000	1.02985	3.13499	up
4-Hydroxy-L-glutamic acid	Amino acid and its derivatives	Amino acid derivatives	C5H9NO5	394000	393000	342000	960000	1010000	1070000	1.04348	2.69265	up
Hexanoyl glycine	Amino acid and its derivatives	Amino acid derivatives	C8H15NO3	55000	57500	54200	223000	213000	230000	1.04936	3.9952	up
L-Cystathionine	Amino acid and its derivatives	Amino acid derivatives	C7H14N2O4S	4680000	5580000	4600000	187000	194000	177000	1.04935	0.0375505	down
Methionine sulfoxide	Amino acid and its derivatives	Amino acid derivatives	C5H11NO3S	93400	66600	56200	889000	719000	852000	1.0411	11.3784	up
N-Acetyl-L-leucine	Amino acid and its derivatives	Amino acid derivatives	C8H15NO3	39600000	40400000	40700000	7250000	7270000	7280000	1.05019	0.180613	down
N-Acetyl-L-tyrosine	Amino acid and its derivatives	Amino acid derivatives	C11H13NO4	8340000	8950000	8560000	1760000	1760000	1820000	1.04977	0.206576	down
N-Isovaleroylglycine	Amino acid and its derivatives	Amino acid derivatives	C7H13NO3	161000	153000	147000	340000	330000	359000	1.04602	2.2321	up
N-Phenylacetylglycine	Amino acid and its derivatives	Amino acid derivatives	C10H11NO3	1040000	1040000	1040000	4310000	4270000	4290000	1.05023	4.125	up
N-Propionylglycine	Amino acid and its derivatives	Amino acid derivatives	C5H9NO3	2710000	2940000	2790000	1000000	946000	1130000	1.04346	0.364455	down
O-Phospho-L-serine	Amino acid and its derivatives	Amino acid derivatives	C3H8NO6P	389000	440000	419000	885000	866000	845000	1.04463	2.08013	up
S-Sulfo-L-cysteine	Amino acid and its derivatives	Amino acid derivatives	C3H7NO5S2	40600000	41200000	45200000	73800	98500	94500	1.04976	0.00210079	down
Trans-4-hydroxy-L-proline	Amino acid and its derivatives	Amino acid derivatives	C5H9NO3	2710000	2940000	2790000	1000000	946000	1130000	1.04346	0.364455	down
2-Aminoisobutyric acid	Amino acid and its derivatives	Amino acid derivatives	C4H9NO2	3470000	3010000	3180000	16500	16800	19500	1.0499	0.00546584	down
3,7-Dimethyluric acid	Amino acid and its derivatives	Amino acid derivatives	C7H8N4O3	122000	133000	102000	9	9	9	1.0501	7.56303e-05	down
3-Aminoisobutanoic acid	Amino acid and its derivatives	Amino acid derivatives	C4H9NO2	3470000	3010000	3180000	16500	16800	19500	1.0499	0.00546584	down
Kinurenine	Amino acid and its derivatives	Amino acid derivatives	C10H12N2O3	42800	51200	45800	7920	6620	7760	1.04649	0.159514	down
N-Acetylglycine	Amino acid and its derivatives	Amino acid derivatives	C4H7NO3	126000	123000	162000	724000	595000	627000	1.04079	4.73479	up
N8-Acetylspermidine	Amino acid and its derivatives	Amino acid derivatives	C9H23N3O	161000	139000	149000	67500	46300	44200	1.01497	0.351893	down
1-Methyluric acid	Amino acid and its derivatives	Amino acid derivatives	C6H6N4O3	48600	63200	61400	166000	154000	201000	1.02816	3.00808	up
N-Acetylmethionine	Amino acid and its derivatives	Amino acid derivatives	C7H13NO3S	511000	545000	532000	95300	85300	94200	1.04911	0.173048	down
Acetyl tryptophan	Amino acid and its derivatives	Amino acid derivatives	C13H14N2O3	751000	573000	463000	21000	33200	8960	1.02213	0.0353442	down
N-Acetyl-L-alanine	Amino acid and its derivatives	Amino acid derivatives	C5H9NO3	4440000	5090000	4960000	2190000	2280000	2640000	1.03031	0.490683	down
N-Acetylvaline	Amino acid and its derivatives	Amino acid derivatives	C7H13NO3	2780000	2910000	2820000	313000	309000	327000	1.05003	0.111516	down
N-(2-Methylbenzoyl)glycine	Amino acid and its derivatives	Amino acid derivatives	C10H11NO3	1040000	1040000	1040000	4310000	4270000	4290000	1.05023	4.125	up
N-Methyl-L-glutamate	Amino acid and its derivatives	Amino acid derivatives	C6H11NO4	877000	800000	805000	3050000	2320000	2630000	1.0395	3.22321	up
L-Methionine sulfoximine	Amino acid and its derivatives	Amino acid derivatives	C5H12N2O3S	104000	115000	105000	9	9	9	1.05021	8.33333e-05	down
N-Amidino-L-aspartate	Amino acid and its derivatives	Amino acid derivatives	C5H9N3O4	5740000	5880000	5110000	1470000	1600000	1550000	1.04714	0.276151	down
L-Tyrosine methyl ester 4-sulfate	Amino acid and its derivatives	Amino acid derivatives	C10H13NO6S	9	9	9	394000	365000	393000	1.05023	42666.7	up
3-(Pyrazol-1-yl) -L-alanine	Amino acid and its derivatives	Amino acid derivatives	C6H9N3O2	53300000	50800000	53300000	7240000	7070000	6920000	1.05001	0.134879	down
N-Carbamoyl-L-aspartate	Amino acid and its derivatives	Amino acid derivatives	C5H8N2O5	52200	60700	52700	194000	266000	234000	1.03917	4.19082	up
5-Hydroxy-L-tryptophan	Amino acid and its derivatives	Amino acid derivatives	C11H12N2O3	384000	391000	397000	9	9	9	1.05023	2.30375e-05	down
L-Dopa	Amino acid and its derivatives	Amino acid derivatives	C9H11NO4	1060000	2000000	1180000	15400000	13300000	13900000	1.03522	10.0472	up
N,N-Dimethylglycine	Amino acid and its derivatives	Amino acid derivatives	C4H9NO2	49400000	51500000	48200000	16700000	16700000	17100000	1.04946	0.338699	down
N-Acetyl-L-glutamic acid	Amino acid and its derivatives	Amino acid derivatives	C7H11NO5	14900000	11100000	13100000	1530000	1520000	1280000	1.04563	0.110742	down
Phenylacetyl-L-glutamine	Amino acid and its derivatives	Amino acid derivatives	C13H16N2O4	645000	714000	689000	9880	14000	25500	1.03923	0.0241113	down
γ-Aminobutyric acid	Amino acid and its derivatives	Amino acid derivatives	C4H9NO2	2460000	2810000	2690000	595000	749000	489000	1.03466	0.230276	down
Xanthurenic acid	Amino acid and its derivatives	Amino acid derivatives	C10H7NO4	9	9	9	431000	431000	410000	1.05023	47111.1	up
N-Acetyl-L-histidine	Amino acid and its derivatives	Amino acid derivatives	C8H11N3O3	716000	771000	754000	272000	239000	286000	1.04369	0.355645	down
L-Phenylalanyl-L-proline	Amino acid and its derivatives	Amino acid derivatives	C14H18N2O3	768000	783000	798000	4430000	4040000	4590000	1.04915	5.55981	up
L-Tyrosine methyl ester	Amino acid and its derivatives	Amino acid derivatives	C10H13NO3	10100000	9620000	10100000	2110000	2790000	2740000	1.04108	0.256204	down
N-Methylalanine	Amino acid and its derivatives	Amino acid derivatives	C4H9NO2	49400000	51500000	48200000	16700000	16700000	17100000	1.04946	0.338699	down
O-Succinyl-L-homoserine	Amino acid and its derivatives	Amino acid derivatives	C8H13NO6	46300	47300	57100	9	9	9	1.05011	0.000179164	down
(S)-β-Aminoisobutyric acid	Amino acid and its derivatives	Amino acid derivatives	C4H9NO2	49400000	51500000	48200000	16700000	16700000	17100000	1.04946	0.338699	down
(R)-(-)-2-Phenylglycine	Amino acid and its derivatives	Amino acid derivatives	C8H11NO	172000000	184000000	185000000	50900000	58700000	60500000	1.04506	0.314418	down
S-Adenosyl-L-methionine	Amino acid and its derivatives	Amino acid derivatives	C15H22N6O5S	1270000	1760000	1100000	8890	7300	13700	1.04563	0.00723729	down
Mycosporine-serinol	Amino acid and its derivatives	Amino acid derivatives	C11H19NO6	225000	247000	210000	9	9	9	1.05019	3.95894e-05	down
Mycosporine-glutaminol	Amino acid and its derivatives	Amino acid derivatives	C13H22N2O6	3950000	5120000	4370000	212000	176000	39600	1.00788	0.0318155	down
Cis-4-Hydroxy-D-proline	Amino acid and its derivatives	Amino acid derivatives	C5H9NO3	551000	621000	564000	20200000	20400000	21800000	1.04992	35.9447	up
5-Methoxytryptophan	Amino acid and its derivatives	Amino acid derivatives	C11H13NO2	14000	12600	16500	173000	180000	171000	1.0481	12.1578	up
N5-(L-1-Carboxyethyl)-L-ornithine	Amino acid and its derivatives	Amino acid derivatives	C8H16N2O4	325000	341000	367000	708000	724000	689000	1.04441	2.05324	up
γ-Glutamyl-L-putrescine	Amino acid and its derivatives	Amino acid derivatives	C9H19N3O3	9	9	9	11000000	15100000	10900000	1.0501	1.37037e+06	up
N5-Phenyl-L-glutamine	Amino acid and its derivatives	Amino acid derivatives	C11H14N2O3	1840000	1860000	1810000	7850000	7890000	7840000	1.05017	4.27949	up
S-(Indolylmethylthiohydroximoyl)-L-cysteine	Amino acid and its derivatives	Amino acid derivatives	C13H15N3O3S	9	9	9	79200	106000	78000	1.04997	9748.15	up
S-(Hercyn-2-yl)-L-cysteine S-oxide	Amino acid and its derivatives	Amino acid derivatives	C12H21N4O5S	550000	637000	638000	2290000	2980000	3200000	1.03881	4.6411	up
4-Phosphopantothenoylcysteine	Amino acid and its derivatives	Amino acid derivatives	C12H23N2O9PS	3240000	4370000	4370000	1340000	1360000	1620000	1.02339	0.360601	down
N-Acetyl-L-citrulline	Amino acid and its derivatives	Amino acid derivatives	C8H15N3O4	119000	151000	109000	29100	31700	23500	1.03438	0.222427	down
N-(Phenylacetyl)-L-phenylalanine	Amino acid and its derivatives	Amino acid derivatives	C17H17NO3	2140000	2280000	2210000	136000	128000	133000	1.05005	0.0598793	down
L-α-Aspartyl-L-phenylalanine	Amino acid and its derivatives	Small peptides	C13H16N2O5	115000	104000	99300	1270000	1270000	1380000	1.04934	12.3154	up
D-Alanyl-D-alanine	Amino acid and its derivatives	Small peptides	C6H12N2O3	48100	41900	43000	383000	393000	398000	1.04937	8.82707	up
Glycyl-L-proline	Amino acid and its derivatives	Small peptides	C7H12N2O3	121000	122000	86400	5590000	4910000	5300000	1.04826	47.966	up
L-Carnosine	Amino acid and its derivatives	Small peptides	C9H14N4O3	119000	133000	93200	624000	611000	668000	1.04195	5.51275	up
γ-Glutamyl-cysteine	Amino acid and its derivatives	Small peptides	C8H14N2O5S	407000	486000	451000	104000	99700	98200	1.04743	0.224628	down
γ-Glutamyl-leucine	Amino acid and its derivatives	Small peptides	C11H20N2O5	60600000	62700000	61000000	2190000	2220000	2320000	1.05016	0.0365165	down
Cysteine-glutathione disulfide	Amino acid and its derivatives	Small peptides	C13H22N4O8S2	2220000	1940000	1890000	279000	127000	204000	1.02967	0.100826	down
L-Tryptophyl-L-glutamic acid	Amino acid and its derivatives	Small peptides	C16H19N3O5	46000	51300	42600	258000	254000	242000	1.04784	5.38956	up
5-L-Glutamyl-L-alanine	Amino acid and its derivatives	Small peptides	C8H14N2O5	2890000	3250000	3190000	171000	186000	225000	1.04812	0.0623794	down
Glutathione reducedform	Amino acid and its derivatives	Small peptides	C10H17N3O6S	2570000	2140000	2020000	187000	327000	323000	1.03242	0.124368	down
L-Phenylalanyl-L-phenylalanine	Amino acid and its derivatives	Small peptides	C18H20N2O3	1530000	1600000	1600000	272000	287000	260000	1.04954	0.17315	down
Glycyl-DL-phenylalanine	Amino acid and its derivatives	Small peptides	C11H14N2O3	10400000	9320000	10400000	28000000	29800000	26400000	1.04516	2.79548	up
Threoninyl-phenylalanine	Amino acid and its derivatives	Small peptides	C13H18N2O4	1190000	1280000	1210000	6350000	6740000	6830000	1.04949	5.41304	up
Valyl-leucine	Amino acid and its derivatives	Small peptides	C11H22N2O3	3970000	4110000	3690000	13400000	12300000	13400000	1.04762	3.32201	up
L-Valyl-L-phenylalanine	Amino acid and its derivatives	Small peptides	C14H20N2O3	4180000	4350000	4340000	9750000	9540000	10100000	1.04889	2.28361	up
Glycyl-L-valine	Amino acid and its derivatives	Small peptides	C7H14N2O3	2460000	2750000	2300000	439000	409000	504000	1.04563	0.180027	down
Alanyl-dl-leucine	Amino acid and its derivatives	Small peptides	C9H18N2O3	9	9	9	3500000	3280000	3360000	1.05024	375556	up
Glutathione	Amino acid and its derivatives	Small peptides	C20H32N6O12S2	36800000	36500000	33000000	13300000	17200000	17200000	1.02387	0.44873	down
L-Leucyl-L-glycine	Amino acid and its derivatives	Small peptides	C8H16N2O3	785000	987000	985000	15100000	13300000	11100000	1.04624	14.3272	up
Alanyl-tyrosine	Amino acid and its derivatives	Small peptides	C12H16N2O4	5520000	4840000	5230000	9	9	9	1.05022	1.73188e-06	down
Anserine	Amino acid and its derivatives	Small peptides	C10H16N4O3	61800	39000	39000	3500000	3300000	3340000	1.04753	72.5322	up
L-Leucyl-L-valine	Amino acid and its derivatives	Small peptides	C11H22N2O3	1500000	1790000	1940000	28900000	35500000	36000000	1.04761	19.1969	up
L-Phenylalanyl-L-asparagine	Amino acid and its derivatives	Small peptides	C13H17N3O4	568000	543000	569000	207000	168000	173000	1.04273	0.32619	down
L-Phenylalanyl-L-methionine	Amino acid and its derivatives	Small peptides	C14H20N2O3S	7750000	7910000	7950000	266000	215000	198000	1.0489	0.028759	down
Glutamyl-methionine	Amino acid and its derivatives	Small peptides	C10H18N2O5S	12600000	11800000	13000000	402000	624000	566000	1.04647	0.0425668	down
L-Methionyl-L-glutamic acid	Amino acid and its derivatives	Small peptides	C10H18N2O5S	3620000	3600000	3750000	146000	194000	160000	1.04872	0.0455789	down
Phenylalanyl-valine	Amino acid and its derivatives	Small peptides	C14H20N2O3	6260000	6250000	6230000	2530000	2470000	2500000	1.0501	0.400213	down
N-Acetyldemethylphosphinothricin tripeptide	Amino acid and its derivatives	Small peptides	C12H22N3O7P	7070000	7100000	7420000	9	9	9	1.05023	1.25058e-06	down
S-(1,2-Dicarboxyethyl)Glutathione	Amino acid and its derivatives	Small peptides	C14H21N3O10S	4240000	3660000	4270000	10200000	9040000	7770000	1.02242	2.21939	up
Tyrosyl-threonine-OH	Amino acid and its derivatives	Small peptides	C19H20N2O8	929000	1010000	1030000	9	9	9	1.05022	9.09397e-06	down
Threonyl-leucine	Amino acid and its derivatives	Small peptides	C10H20N2O4	2300000	2270000	2310000	7950000	5260000	7850000	1.01991	3.06105	up
Phenylalanyl-alanine	Amino acid and its derivatives	Small peptides	C12H16N2O3	74600	71800	65700	8460000	8480000	8120000	1.05009	118.152	up
Phenylalanyl-serine	Amino acid and its derivatives	Small peptides	C12H16N2O4	2480000	2510000	2420000	7550000	7090000	7250000	1.04946	2.95412	up
Prolyl-histidine	Amino acid and its derivatives	Small peptides	C11H16N4O3	88900	114000	74800	39400000	46600000	69200000	1.04796	558.876	up
Phenylalanyl-leucine	Amino acid and its derivatives	Small peptides	C15H22N2O3	1110000	1150000	1130000	9410000	8560000	9450000	1.04971	8.0885	up
Serinyl-tryptophan	Amino acid and its derivatives	Small peptides	C14H17N3O4	437000	477000	422000	3990000	4210000	4290000	1.04947	9.3488	up
Histidyl-histidine	Amino acid and its derivatives	Small peptides	C12H16N6O3	118000	113000	107000	5700000	6300000	8150000	1.04868	59.6154	up
Tyrosyl-glutamic acid	Amino acid and its derivatives	Small peptides	C14H18N2O6	1720000	1760000	1740000	26400000	26700000	27000000	1.05021	15.3448	up
Tyrosyl-phenylalanine	Amino acid and its derivatives	Small peptides	C18H20N2O4	85900	97700	95600	5260000	5090000	5210000	1.05003	55.7307	up
Lysyl-prolyl-threonine	Amino acid and its derivatives	Small peptides	C15H28N4O5	1090000	1090000	1110000	185000	149000	163000	1.04784	0.151064	down
[truncated: 377 more rows]

## Sheet: Table S7
Table S7. Differential metabolites detected between BLs and YCs.
[truncated: 599 more rows]
